# Supplementary material for: Oncohistone interactome profiling uncovers contrasting oncogenic mechanisms and identifies potential therapeutic targets in high grade glioma
Source: Acta Neuropathol. 2022 Sep 7;144(5):1027–48. doi: 10.1007/s00401-022-02489-2 (PMC9547787; doi:10.1007/s00401-022-02489-2)
Supplement: Supplementary file 2 — Supplementary file2 (XLSX 167 KB) [file 401_2022_2489_MOESM2_ESM.xlsx]

## Sheet: Sheet1
			FlagBirA*-H3F3A wt						FlagBirA*-H3F3A K27M						FlagBirA*-H3F3A G34R						FlagBirA*-HIST1H3B wt						FlagBirA*-HIST1H3B K27M
			pool A		pool B				pool A		pool B				pool A		pool B				pool A		pool B				pool A		pool B
Gene Name	top 2 controls		tech#1	tech#2	tech#1	tech#2	Total	SAINT	tech#1	tech#2	tech#1	tech#2	Total	SAINT	tech#1	tech#2	tech#1	tech#2	Total	SAINT	tech#1	tech#2	tech#1	tech#2	Total	SAINT	tech#1	tech#2	tech#1	tech#2	Total	SAINT
BAZ2A	3	2	200	215	263	235	913	1	127	137	138	157	559	1	104	101	76	59	340	1	309	315	328	318	1270	1	131	111	98	103	443	1
MPHOSPH8			26	24	40	37	127	1	9	13	16	13	51	1	3	3	11	9	26	1	48	33	25	22	128	1	20	27	14	14	75	1
NMNAT1			17	18	21	25	81	1	12	12	11	9	44	1	13	13	4	10	40	1	22	23	26	27	98	1	31	27	41	27	126	1
MBD4			8	6	28	27	69	1	15	26	24	22	87	1	12	15	14	12	53	1	25	28	24	25	102	1	28	30	19	19	96	1
ZNF780A			26	19	22	25	92	1	18	11	15	13	57	1	13	17	12	10	52	1	13	15	16	17	61	1	13	14	10	7	44	1
CHD7	2	2	66	65	87	71	289	1	60	59	81	53	253	1	18	18	5	11	52	0.83	56	53	55	53	217	1	32	24	21	25	102	1
ZNF292	2		66	54	58	61	239	1	45	40	46	34	165	1	20	20	15	17	72	1	52	66	50	70	238	1	23	18	21	26	88	1
ZNF280C	5	2	102	88	110	99	399	1	44	38	49	51	182	1	44	43	41	34	162	1	114	97	108	109	428	1	57	71	55	62	245	1
ATAD2B			12	9	18	13	52	1	2		3		5			1			1		17	17	13	19	66	1
ARID2			11	9	23	21	64	1	12	12	9	10	43	1	6	2		3	11		6	13	17	13	49	1	3	1	7		11
PHF14			9	13	16	15	53	1	4	6	4	8	22	1	2	6		4	12	0.74	16	14	15	14	59	1	3	4	1	9	17	0.75
WHSC1L1	6	2	111	110	107	119	447	1	96	87	107	93	383	1	65	63	52	42	222	1	110	109	100	95	414	1	67	87	72	68	294	1
REXO4	1	1	24	25	20	28	97	1	14	16	18	17	65	1	14	13	14	13	54	1	23	26	33	28	110	1	30	31	29	41	131	1
ZMYM3	1	1	21	26	28	41	116	1	17	17	21	21	76	1	14	15	9	8	46	1	27	10	28	26	91	1	22	23	12	16	73	1
ZNF280D	1	1	21	29	26	30	106	1	14	20	17	21	72	1	14	18	12	8	52	1	22	22	23	26	93	1	23	21	29	29	102	1
ZNF8	1	1	32	40	21	25	118	1	20	28	21	22	91	1	29	19	22	24	94	1	23	10	19	25	77	1	27	36	25	25	113	1
C5orf24			8	11	17	14	50	1	12	15	15	14	56	1	13	17	15	12	57	1	12	10	12	11	45	1	30	22	13	22	87	1
SRCAP			13	11	11	11	46	1	9	10	12	14	45	1	4	5	2	1	12	0.74	8	13	15	11	47	1	2	4	6	5	17	0.99
TRIP12	3	3	42	42	65	52	201	1	33	32	42	44	151	1	9	13	8	10	40	0.77	89	81	87	86	343	1	35	31	33	36	135	1
PRDM15			16	5	20	17	58	1	5	8	14	7	34	1	6	11	5	1	23	0.75	14	8	7	4	33	1	7	6	5	7	25	1
ZNF384	2	2	41	36	54	47	178	1	27	30	24	33	114	1	20	18	7	7	52	0.92	37	44	44	43	168	1	29	32	24	21	106	1
BBX	5	2	56	69	103	104	332	1	57	53	70	73	253	1	67	55	51	51	224	1	62	63	68	65	258	1	68	77	59	56	260	1
NSD1	3		56	53	75	70	254	1	47	55	48	57	207	1	28	27	17	16	88	1	66	67	57	50	240	1	25	31	19	18	93	1
MLL4	1	1	21	23	51	36	131	1	31	27	38	41	137	1	12	19	12	19	62	1	11	12	11	17	51	1	19	17	12	17	65	1
PIAS4	1		17	16	43	21	97	1	35	32	45	31	143	1	23	22	16	9	70	1	20	20	14	10	64	1	33	36	21	19	109	1
CTDSPL2			11	4	15	8	38	1	8	8	17	4	37	1	8	5	2	5	20	0.99	6	14	11	6	37	1	12	15	12	14	53	1
ZNF24	1	1	9	15	25	30	79	1	17	13	18	16	64	1	24	19	17	14	74	1	20	17	14	14	65	1	21	21	9	11	62	1
KDM4B			18	12	18	13	61	1	14	19	14	9	56	1	4	2	5	4	15	0.99	4	5	6	6	21	1	7	11	6	10	34	1
SENP7			15	11	21	14	61	1	10	9	13	11	43	1	5	6	7	3	21	1	4	3	7	7	21	1	2	8	3	7	20	0.99
NIPBL	5	4	88	83	106	104	381	1	62	64	82	72	280	1	44	40	26	37	147	1	69	73	69	60	271	1	43	50	41	40	174	1
ZNF644	2	1	16	18	36	32	102	1	15	20	35	26	96	1	11	15	9	2	37	0.8	28	18	29	27	102	1	22	29	24	24	99	1
PWWP2A			13	13	8	7	41	1	1	8	5	6	20	0.75		1	1		2		7	4	10	6	27	1	7	9	4	5	25	1
PHF2	4	1	54	58	68	52	232	1	49	47	53	46	195	1	30	21	16	11	78	0.97	34	36	26	21	117	1	27	25	36	37	125	1
MGA	3	3	53	36	76	70	235	1	51	51	44	47	193	1	24	17	26	30	97	1	38	38	45	32	153	1	22	29	24	23	98	1
RBPJ			11	3	8	10	32	1	5	2	9	6	22	0.99	2	1	4		7		6	10	8	7	31	1	2	7	4	5	18	0.99
DCUN1D5			5	9	4	10	28	1	4	7	4	6	21	1	4	7	3	2	16	0.99	8	9	11	6	34	1	11	7	9	8	35	1
TMA16			5	8	8	8	29	1	15	11	11	8	45	1	9	8	9	12	38	1	4	11	9	6	30	1	14	9	19	14	56	1
BAZ1A	19	16	250	255	252	285	1042	1	250	215	240	235	940	1	157	163	164	157	641	1	254	247	239	249	989	1	255	271	255	232	1013	1
KIF4A	11	9	125	120	176	139	560	1	136	142	159	150	587	1	100	103	103	84	390	1	134	153	160	131	578	1	110	127	117	110	464	1
CCDC71L	1		11	12	12	17	52	1	6	6	2	5	19	0.99	7	10	9	7	33	1	9	26	12	15	62	1	19	18	25	17	79	1
MTA3	1	1	12	15	17	20	64	1	8	6	18	10	42	1	3	2	4	3	12	0.99	9	13	17	10	49	1	5	8	9	10	32	1
KDM2A	4	2	46	38	44	36	164	1	32	36	37	44	149	1	9	12	2	6	29		43	39	40	45	167	1	28	32	21	23	104	1
HELLS	6	5	70	57	66	79	272	1	81	85	61	92	319	1	68	75	55	61	259	1	83	91	72	69	315	1	99	96	89	98	382	1
ZNF12			7	3	3	9	22	1	6	5	2	3	16	0.99		4	5	2	11	0.74	11	5	5	11	32	1	1	7	3	8	19	0.75
ZSCAN21	1	1	16	16	11	10	53	1	14	22	18	18	72	1	9	11	13	11	44	1	14	10	16	13	53	1	14	17	14	15	60	1
GTF3C2	1	1	9	8	29	37	83	1	23	22	18	22	85	1	9	5	6	9	29	1	4	13	9	7	33	1	10	19	18	17	64	1
CUX1	4	3	34	46	56	51	187	1	46	39	54	39	178	1	29	21	22	24	96	1	38	44	46	47	175	1	33	45	39	39	156	1
RACGAP1	3	2	17	14	21	24	76	1	26	15	24	27	92	1	32	43	32	32	139	1	50	53	51	58	212	1	65	53	51	50	219	1
AHCTF1	17	14	104	109	162	133	508	1	43	43	95	72	253	0.99	47	48	39	37	171		290	291	274	301	1156	1	212	200	155	153	720	1
ZNF136	1		13	14	12	12	51	1	11	10	9	12	42	1	8	8	5	7	28	1	10	11	13	13	47	1	6	7	7	9	29	1
MDC1	33	28	305	286	342	364	1297	1	242	235	265	259	1001	1	240	228	199	196	863	1	426	440	451	401	1718	1	312	306	281	277	1176	1
UBTF	6	5	72	77	73	74	296	1	55	52	62	57	226	1	48	48	35	38	169	1	59	55	69	61	244	1	42	45	56	49	192	1
WIZ	9	2	48	54	67	67	236	1	60	75	71	55	261	1	42	53	36	45	176	1	74	80	64	81	299	1	70	72	78	82	302	1
TIMELESS			8	3	6	6	23	1	3	5	7	5	20	1	2	5	1	6	14	0.74	8	6	4	7	25	1	5	5	5	5	20	1
GTF3C3	4	4	59	53	66	58	236	1	36	45	46	40	167	1	31	23	29	27	110	1	39	36	39	34	148	1	33	30	32	35	130	1
ADNP2	1		8	16	11	10	45	1	5	2		4	11	0.74	1	3	2	3	9		10	14	12	11	47	1	5	3	4	4	16	1
ARID3A	4	4	47	43	54	47	191	1	39	41	45	46	171	1	32	33	30	31	126	1	40	55	46	36	177	1	36	50	40	41	167	1
TRMT61A			4	3	5	5	17	1	3	5	10	6	24	1	1	7	2	9	19	0.74	11	5	9	6	31	1	4	2	1	2	9
TSHZ3	1	1	14	7	23	14	58	1	11	14	23	12	60	1	7	4	4		15	0.75	10	10	6	10	36	1	9	5	4	4	22	1
TPX2	30	26	252	266	293	281	1092	1	345	317	324	304	1290	1	320	316	296	293	1225	1	372	381	389	355	1497	1	380	322	347	331	1380	1
RAD18	3	3	36	32	34	37	139	1	26	24	26	21	97	1	18	16	14	17	65	1	35	29	36	33	133	1	26	33	27	28	114	1
FBXO38			5	3	11	4	23	1	6	3	10	1	20	0.75	2	2	2		6		5	4	5	6	20	1	9	8	6	7	30	1
HOXD13			3	8	8	5	24	1	4	3	4	7	18	1	5	2		2	9		4	6	4	5	19	1	11	7	8	3	29	1
GATAD1	1	1	7	10	13	12	42	1	6	10	10	17	43	1	11	12	3	10	36	1	11	8	12	12	43	1	17	10	5	5	37	1
ZMYM4	4	3	42	38	44	39	163	1	25	27	37	35	124	1	14	19	15	17	65	1	43	21	39	32	135	1	16	20	12	23	71	0.99
NUMA1	28	27	237	225	293	273	1028	1	189	192	226	194	801	1	200	212	200	212	824	1	330	328	330	331	1319	1	207	229	196	162	794	1
TFAP2A	2	1	18	18	18	19	73	1	15	17	12	8	52	0.99	12	11	11	8	42	0.99	13	14	11	17	55	1	13	12	9	11	45	0.99
KIAA1143			8	5	7	6	26	1	9	9	9	8	35	1	11	10	13	9	43	1	6	4	3	4	17	1	8	11	13	8	40	1
MKI67	79	74	584	598	663	644	2489	1	389	397	458	454	1698	1	447	448	376	346	1617	1	1003	993	964	971	3931	1	710	720	629	610	2669	1
TUBA1B	13	13	237	54	265	279	835	1	365	330	364	350	1409	1	387	378	354	373	1492	1	49	50	170	58	327	1	120	57	38	258	473	1
ADNP	22	18	203	196	195	190	784	1	183	184	213	196	776	1	134	134	121	120	509	1	203	194	209	192	798	1	148	139	156	149	592	1
ZNF362	4	4	42	42	49	32	165	1	42	49	42	38	171	1	39	39	29	27	134	1	33	46	32	39	150	1	41	53	42	43	179	1
GTF3C1	10	7	89	106	117	118	430	1	68	62	79	66	275	1	52	49	30	38	169	1	64	66	57	65	252	1	53	42	37	43	175	1
PDS5A	8	5	53	53	79	86	271	1	77	60	81	60	278	1	59	51	46	46	202	1	45	75	55	57	232	1	77	61	71	69	278	1
RREB1	1		12	9	10	5	36	1	3	10	11	7	31	1	2	2	1		5		10	16	6	9	41	1	6	9	4	2	21	0.99
PDS5B	6	5	48	55	51	64	218	1	55	59	63	49	226	1	45	41	36	40	162	1	47	44	55	45	191	1	52	64	57	59	232	1
FOXC1	3	2	12	19	33	25	89	1	35	28	32	32	127	1	33	30	27	30	120	1	30	32	16	17	95	1	35	27	29	21	112	1
ZNF148	16	13	118	155	174	158	605	1	155	170	139	147	611	1	126	116	104	102	448	1	109	113	120	109	451	1	114	112	94	112	432	1
ZNF174	3	2	26	22	21	28	97	1	30	27	18	25	100	1	25	24	22	23	94	1	12	21	20	21	74	1	19	16	17	22	74	1
C16orf88	1		12	10	6	10	38	1		2		4	6		1	3	5	3	12	0.75	12	5	4	9	30	1	3	2	2	2	9	0.97
ARID3B	12	11	103	108	96	109	416	1	78	65	79	72	294	1	52	52	42	49	195	1	98	85	85	90	358	1	67	70	78	66	281	1
METAP2	1	1	4	4	6	11	25	1	4	7	9	10	30	1	10	12	12	8	42	1	11	11	13	10	45	1	4	5	6	7	22	1
SPEN	8	8	68	60	95	70	293	1	24	31	38	33	126	0.99	10	9	15	9	43		66	77	49	52	244	1	12	13	7	9	41
SURF4	5	5	29	31	37	47	144	1	30	39	48	38	155	1	22	24	27	31	104	1	57	50	44	39	190	1	45	41	33	28	147	1
HDGFRP2	12	10	93	84	105	116	398	1	115	116	86	89	406	1	76	64	55	49	244	1	82	76	77	75	310	1	110	112	105	103	430	1
PIAS2	5	3	35	32	37	27	131	1	42	23	24	31	120	1	37	35	28	32	132	1	39	27	29	27	122	1	40	33	33	32	138	1
TCF20	4	2	16	19	37	15	87	1	12	12	15	16	55	0.99	11	10	3	4	28		22	24	33	24	103	1	11	16	13	7	47	0.79
NR2C1	7	4	39	35	62	55	191	1	53	65	58	51	227	1	66	60	48	43	217	1	41	43	35	36	155	1	62	55	59	43	219	1
CENPC1	3	3	31	30	29	37	127	1	15	8	11	15	49	0.85	23	20	11	15	69	0.99	13	21	17	15	66	1	12	18	4	10	44
TRUB1	1	1	7	6	12	4	29	1	16	17	17	17	67	1	9	15	9	11	44	1	10	9	6	6	31	1	10	9	10	23	52	1
CHD8	19	16	152	155	192	168	667	1	171	190	180	185	726	1	68	76	64	59	267	1	111	92	109	95	407	1	92	90	71	84	337	1
CXorf57	5	4	40	54	40	57	191	1	19	29	20	20	88	1	25	23	26	22	96	1	18	30	20	25	93	1	27	26	39	36	128	1
HP1BP3	25	20	177	171	173	189	710	1	122	116	124	113	475	1	138	123	146	141	548	1	165	162	150	148	625	1	160	174	141	150	625	1
ZNF281	14	9	90	109	111	102	412	1	82	76	82	88	328	1	54	66	58	52	230	1	65	75	67	68	275	1	57	61	48	55	221	1
SGOL1	2		12	10	16	13	51	1	5	4	5	8	22	0.82	7	7	5	4	23	0.85	13	21	19	13	66	1	12	5	13	10	40	0.95
C17orf85	1		7	9	6	8	30	1	8	4	10	5	27	1	5	5	2	3	15	0.99	5	8	8	7	28	1	4	3	4	9	20	1
ZKSCAN4	5	5	29	38	38	34	139	1	35	42	36	35	148	1	27	39	31	39	136	1	36	39	37	39	151	1	35	41	27	37	140	1
BCCIP	1	1	7	6	10	8	31	1	16	14	14	15	59	1	6	7	5	12	30	1	7	8	7	5	27	1	9	8	12	18	47	1
MEAF6	1	1	6	7	13	6	32	1	4	5	15	2	26	0.99	2	2	3		7		9	7	6	4	26	1	6	6	4	2	18	0.99
POGZ	25	23	185	180	163	179	707	1	129	123	126	137	515	1	101	92	81	95	369	1	160	165	183	169	677	1	117	128	125	128	498	1
MLL	8	8	59	63	91	98	311	1	51	61	71	59	242	1	42	36	33	25	136	1	44	42	33	37	156	1	37	35	40	34	146	1
DMAP1	2	2	14	14	16	20	64	1	10	6	8	13	37	0.92	10	7	15	17	49	0.97	10	9	13	15	47	1	15	12	10	6	43	0.92
NFATC2IP	3	3	23	21	45	36	125	1	35	35	36	28	134	1	15	14	12	17	58	1	13	14	12	15	54	1	27	22	23	19	91	1
MORC2	5	4	37	34	42	37	150	1	62	46	50	58	216	1	40	31	31	28	130	1	27	18	31	24	100	1	38	35	29	38	140	1
PCYT1A	3	2	12	14	15	13	54	1	17	22	18	18	75	1	10	3	11	6	30		17	20	16	21	74	1	24	19	19	19	81	1
NR2C2	7	7	49	45	68	60	222	1	49	44	63	41	197	1	48	47	45	39	179	1	37	30	38	36	141	1	58	66	51	44	219	1
ZBTB9	5	5	23	27	40	29	119	1	31	31	40	34	136	1	25	39	33	25	122	1	27	35	38	31	131	1	38	27	26	37	128	1
RFC2	8	6	35	34	43	39	151	1	29	32	33	35	129	1	24	21	21	29	95	0.98	53	41	47	49	190	1	24	36	28	35	123	1
LRWD1	31	28	175	182	197	193	747	1	168	173	188	175	704	1	133	140	128	133	534	1	167	152	169	180	668	1	204	185	186	180	755	1
GABPA	4	3	30	26	30	24	110	1	35	31	29	20	115	1	25	30	35	29	119	1	14	21	14	14	63	1	32	30	30	30	122	1
ORC5	9	9	45	57	63	56	221	1	51	52	54	46	203	1	21	25	17	19	82		49	53	52	51	205	1	45	47	57	52	201	1
UIMC1	5	4	18	23	38	33	112	1	30	38	21	25	114	1	21	13	9	12	55		32	24	23	20	99	1	38	41	39	39	157	1
ORC2	34	34	192	180	246	186	804	1	187	178	203	196	764	1	150	140	136	133	559	1	214	202	186	169	771	1	218	215	205	189	827	1
AFF4	5	4	31	31	24	29	115	1	33	24	27	31	115	1	19	21	19	25	84	1	25	23	22	24	94	1	35	36	29	23	123	1
ZNF187	1		4	3	9	6	22	1	7	11	10	9	37	1	8	9	8	5	30	1	7	7	7	3	24	1	10	12	9	13	44	1
GTF3C5	8	6	45	42	43	46	176	1	34	34	36	38	142	1	23	18	27	19	87	0.78	35	32	43	34	144	1	20	18	23	20	81	0.81
C19orf29	16	14	80	79	102	88	349	1	98	85	96	88	367	1	46	84	59	57	246	1	67	85	83	96	331	1	103	98	95	94	390	1
JMJD1C	22	17	106	105	116	116	443	1	126	115	105	128	474	1	72	56	53	48	229	0.76	109	117	113	101	440	1	73	78	54	68	273	1
HMGXB4	8	6	46	35	53	43	177	1	48	49	57	44	198	1	53	40	41	36	170	1	39	37	30	35	141	1	44	35	41	44	164	1
MED1	10	9	45	45	72	62	224	1	74	71	70	62	277	1	59	47	44	45	195	1	47	66	41	49	203	1	34	33	38	37	142	1
MSH3	5	4	19	20	32	28	99	1	25	24	31	22	102	1	22	14	16	11	63	0.79	28	23	24	25	100	1	27	35	30	27	119	1
SBNO1	7	5	29	42	51	37	159	1	36	23	35	34	128	1	14	10	11	8	43		27	35	25	23	110	1	24	24	14	17	79
CSNK2B	3	3	16	11	22	16	65	1	24	25	17	19	85	1	27	20	21	13	81	1	13	16	22	16	67	1	23	24	28	23	98	1
MSH2	23	22	163	158	143	133	597	1	139	122	113	108	482	1	95	97	86	97	375	1	113	106	99	90	408	1	135	116	107	115	473	1
LYAR	4	3	13	18	22	24	77	1	20	17	27	26	90	1	13	20	29	26	88	1	24	18	14	20	76	1	19	29	18	24	90	1
ANLN	6	5	26	18	23	26	93	1	24	31	36	23	114	1	25	25	23	25	98	1	34	46	38	37	155	1	43	47	49	39	178	1
SCML2	67	67	334	334	434	393	1495	1	411	427	389	402	1629	1	457	454	368	380	1659	1	316	331	347	316	1310	1	540	512	487	490	2029	1
YY1	10	7	44	34	66	75	219	1	61	76	85	54	276	1	73	81	52	49	255	1	42	32	30	39	143	1	92	92	79	84	347	1
FEN1	18	16	84	98	93	80	355	1	98	118	91	92	399	1	110	107	109	97	423	1	91	86	87	88	352	1	169	146	151	145	611	1
GNL2	20	19	94	94	97	94	379	1	65	61	81	75	282	1	63	51	47	48	209		111	97	108	103	419	1	109	81	87	71	348	1
TOP2B	56	48	258	268	267	256	1049	1	91	80	107	79	357		49	45	10	10	114		270	270	246	239	1025	1	96	99	104	95	394
BOD1L	8	6	33	37	43	39	152	1	31	34	35	40	140	1	27	19	18	9	73		28	33	27	38	126	1	13	14	19	14	60
MLH1	9	8	38	28	61	51	178	1	41	41	45	44	171	1	32	34	22	19	107		38	29	47	42	156	1	35	42	30	28	135	1
CSNK2A1	17	16	89	100	91	88	368	1	47	45	101	101	294	0.99	79	78	61	65	283	1	72	68	65	71	276	1	55	63	68	69	255	1
NAT10	39	36	181	166	172	173	692	1	103	110	115	115	443	1	122	132	115	111	480	1	175	171	187	175	708	1	174	170	153	149	646	1
BUD31	7	6	28	30	38	29	125	1	46	39	49	40	174	1	59	56	58	56	229	1	32	28	29	26	115	1	54	47	52	49	202	1
CSNK2A2	11	11	50	45	43	44	182	1	43	39	58	51	191	1	41	44	28	37	150	0.89	51	62	46	59	218	1	45	44	43	45	177	1
RFC5	10	7	36	41	46	40	163	1	31	34	42	43	150	1	20	21	23	22	86		34	37	37	36	144	1	27	23	26	25	101	0.92
NKX2-1	1	1	4	5	6	5	20	1			6		6		9	10			19		4	4	4	4	16	1			8	8	16
RBBP5	6	5	21	22	41	31	115	1	23	22	27	26	98	1	10	13	12	17	52		19	22	21	22	84	1	13	17	13	16	59
FANCI	10	7	40	31	63	44	178	1	41	50	48	40	179	1	33	28	19	27	107	0.75	34	28	30	34	126	1	46	36	41	36	159	1
ZMYM2	10	7	38	34	26	39	137	1	28	25	32	36	121	0.99	22	16	19	19	76		48	40	39	32	159	1	27	25	23	17	92
GTF3C4	11	11	50	43	53	36	182	1	61	51	58	52	222	1	36	39	30	43	148	0.97	55	42	47	51	195	1	49	52	45	50	196	1
STAG2	13	12	66	63	75	54	258	1	39	47	50	44	180	1	53	43	36	40	172	1	43	49	40	41	173	1	54	45	44	49	192	1
CXorf56	25	24	87	92	109	120	408	1	199	166	137	151	653	1	161	187	175	150	673	1	99	91	104	115	409	1	218	200	202	193	813	1
GPKOW	13	10	48	43	71	64	226	1	62	59	65	54	240	1	65	65	57	51	238	1	41	38	40	42	161	1	75	65	81	63	284	1
GTF2F2	16	15	64	71	87	67	289	1	68	76	80	62	286	1	61	73	52	46	232	1	45	55	62	64	226	1	74	75	67	75	291	1
DIDO1	21	16	58	62	80	77	277	1	77	68	77	93	315	1	43	33	47	48	171		86	85	78	81	330	1	53	61	43	43	200
DNTTIP2	13	9	35	41	47	43	166	1	30	27	34	41	132	0.75	31	33	32	21	117		45	50	42	55	192	1	67	70	54	63	254	1
CHAMP1	30	25	110	128	126	133	497	1	100	109	106	106	421	1	96	78	95	82	351	1	92	89	111	107	399	1	123	98	114	103	438	1
MYSM1	13	13	49	53	61	58	221	1	63	71	73	63	270	1	60	65	40	46	211	1	48	39	64	48	199	1	79	74	70	64	287	1
TSR1	21	17	61	61	82	61	265	1	63	64	64	56	247	1	82	80	79	79	320	1	77	81	93	86	337	1	87	120	108	109	424	1
PHF3	14	13	48	51	63	71	233	1	65	69	64	68	266	1	46	35	31	32	144		56	41	44	52	193	1	30	40	35	46	151
SIN3A	17	13	57	51	83	55	246	1	68	68	78	69	283	1	38	52	44	42	176	0.87	61	52	56	52	221	1	34	40	37	34	145
RFC4	10	10	31	37	48	36	152	1	39	39	39	38	155	1	47	37	45	46	175	1	37	46	39	34	156	1	44	46	44	37	171	1
MBD3	11	11	41	40	38	49	168	1	41	30	37	38	146	0.97	22	21	24	26	93		39	44	40	40	163	1	29	34	27	28	118
RPA1	24	20	78	74	96	91	339	1	81	92	90	87	350	1	66	62	59	57	244	0.91	87	81	76	65	309	1	61	64	63	57	245	0.92
KDM3B	38	34	129	126	145	174	574	1	167	165	175	176	683	1	100	119	91	75	385		122	126	115	114	477	1	94	112	99	113	418	0.98
FAM50A	9	8	28	31	30	34	123	1	23	30	37	28	118	0.93	32	31	36	42	141	1	26	29	31	26	112	1	37	27	33	32	129	1
CDC27	11	7	27	34	38	29	128	1	21	21	20	32	94		7	17	12	10	46		31	28	29	32	120	1	26	19	12	12	69
TCEB3	13	11	40	36	45	44	165	1	47	55	59	56	217	1	42	37	29	35	143	0.76	36	40	38	43	157	1	54	50	54	38	196	1
IPO5	32	28	85	81	95	97	358	1	92	95	104	86	377	1	98	103	86	96	383	1	107	136	95	113	451	1	140	140	120	135	535	1
BCORL1			7	6	16	8	37	1	5	4	5	3	17	1	4	2			6		4	7	2	7	20	0.99				4	4
ZNF184			8	10	5	9	32	1	4	6		3	13	0.75	2	1	4	6	13	0.74	5	2	5	3	15	0.99	4	8	4	1	17	0.75
ZNF226	2		20	18	32	37	107	1	17	19	19	23	78	1	22	20	10	15	67	1	12	8	15	12	47	0.99	25	22	24	18	89	1
ZNF146			5	3	4	4	16	1	3		5	2	10		2	4	2		8		4	2	6	6	18	0.99	8	8	6	2	24	0.99
FOXK2	2	2	15	17	23	20	75	1	22	21	29	18	90	1	12	10	14	9	45	0.99	13	14	9	11	47	0.99	21	16	19	11	67	1
ZBTB10	2	2	15	20	16	21	72	1	13	11	9	15	48	0.99	4	4	2	4	14		9	10	14	14	47	0.99	9	4	8	10	31	0.75
FLI1	1		9	5	10	16	40	1	20	24	21	12	77	1	24	18	22	16	80	1	2	8	5	6	21	0.99	33	28	33	31	125	1
MIS12	1		5	4	13	9	31	1	10	9	11	9	39	1	4	3	4	1	12	0.75	3	8	7	2	20	0.99	7	12	16	8	43	1
HOXB9	1	1	5	3	11	11	30	1	9	7	11	8	35	1	7	10	10	7	34	1	2	4	8	4	18	0.99	7	6	8	11	32	1
CCNL1	1	1	4	6	9	10	29	1	4	5	12	8	29	1	3	6	3	1	13	0.75	2	4	5	7	18	0.99	1	4	4	5	14	0.75
ZEB2	1		5	4	9	4	22	1	10	3	3	4	20	1		3		4	7		5	3	3	2	13	0.99
CHD1L	1		4	3	6	6	19	1			1		1		2	5	2	4	13	0.98	3	5	2	5	15	0.99	8	3		4	15	0.75
C20orf20	1		5	7	3	3	18	1	4	6	3	6	19	1	3	4	6	4	17	1	5	2	4	3	14	0.99	4	8	6	4	22	1
RRP1B	14	12	42	54	58	68	222	1	34	33	31	30	128		38	48	45	30	161	0.75	36	47	44	42	169	0.99	58	61	44	54	217	1
PCGF6	2	1	15	12	20	14	61	1	4	12	11	9	36	0.92	5	5	5	6	21	0.83	11	7	15	9	42	0.98	3	6	7	7	23	0.82
ZNF131	3	2	23	17	17	23	80	1	26	36	25	18	105	1	9	12	13	13	47	0.98	12	17	16	9	54	0.98	12	7	9	9	37	0.84
DPY30	7	6	27	34	51	42	154	1	33	27	46	37	143	1	29	27	28	29	113	1	43	37	19	25	124	0.98	30	29	23	21	103	1
LIN54	5	3	19	26	26	30	101	1	28	30	36	26	120	1	32	31	20	27	110	1	13	18	18	16	65	0.98	23	16	17	28	84	1
ZHX3	14	13	48	53	52	64	217	1	69	76	56	68	269	1	48	45	40	41	174	1	46	37	42	49	174	0.98	43	26	42	24	135
BLM	4	3	26	21	24	20	91	1	19	13	15	19	66	1	15	14	19	9	57	0.85	16	11	17	19	63	0.97	23	20	19	18	80	1
NFRKB	1		7	7	7	6	27	1	9	8	11	7	35	1	2	7	4	1	14	0.74	2	4	2	2	10	0.97	1	1	2	3	7
FAM207A	5	4	28	23	35	28	114	1	22	29	27	21	99	1	14	22	9	14	59		21	13	18	16	68	0.94	29	31	37	33	130	1
EXOSC2	15	15	46	43	50	47	186	1	39	33	50	41	163		38	37	32	40	147		45	40	48	41	174	0.94	55	67	63	59	244	1
KDM3A	5	5	34	28	50	37	149	1	26	32	28	39	125	1	26	25	24	22	97	1	29	14	24	21	88	0.93	29	23	17	27	96	1
RB1	2	2	14	15	11	10	50	1	11	9	8	11	39	1	12	7	7	11	37	0.98	7	6	6	15	34	0.93	6	8	4	9	27
SCAF11	3	2	11	12	12	13	48	1	5	10	13	18	46	0.76	8	7	7	8	30		13	8	11	9	41	0.93	16	13	10	8	47	0.94
SMARCC1	7	3	40	38	39	20	137	1	14	15	27	29	85	0.88	13	11	19	15	58		41	34	22	14	111	0.92	8	16	12	14	50
BRIP1	20	19	67	82	77	81	307	1	79	77	83	88	327	1	78	61	63	73	275	1	51	52	70	55	228	0.92	62	68	63	70	263	1
LOC100652741	3	3	26	17	15	30	88	1	11	19	21	12	63	0.99	7	7	5	4	23		15	8	15	14	52	0.86	13	7	7	2	29
TRRAP	2	1	12	10	17	17	56	1	6	6	9	5	26	0.91	3	4	4	7	18		8	6	11	3	28	0.84
WAPAL	44	41	120	126	141	117	504	1	141	145	146	130	562	1	111	102	92	79	384		143	136	108	111	498	0.82	129	143	140	142	554	1
PIAS1	3	2	11	19	26	25	81	1	29	28	27	27	111	1	24	20	20	22	86	1	20	21	5	9	55	0.76	28	28	22	18	96	1
TEAD1			7	8	8	7	30	1	9	6	10	7	32	1	9	9	4	7	29	1		9	6	6	21	0.75	11	10	8	7	36	1
C14orf43			7	4	8	6	25	1	5	1	3	2	11		1	3		2	6		7	6	5	1	19	0.75	4	4		2	10
SATB1	1		9	8	11	8	36	1	12	11	10	11	44	1	2	4		1	7		7	4		5	16	0.75		1	3	4	8
MINA	1	1	4	5	11	11	31	1	4	10	3	8	25	1	13	11	8	6	38	1	8	1	8	7	24	0.75	13	15	11	11	50	1
ZNF845			3	3	3	4	13	1	2	2	3	2	9	0.97		3		11	14		3	1	4	3	11	0.75	4	3	1		8
EYA3	4	2	15	12	15	18	60	1	19	13	24	20	76	1	11	16	20	19	66	0.99	13	14	6	11	44	0.75	17	16	12	12	57	0.99
DHX8	6	6	20	22	29	38	109	1	22	25	26	24	97	1	32	20	16	17	85	0.84	26	22	12	19	79	0.75	27	23	25	21	96	1
PMS1	10	8	31	35	49	45	160	1	37	48	41	31	157	1	26	22	17	13	78		34	36	34	16	120	0.75	17	17	20	23	77
CWC27	7	6	26	26	28	26	106	1	34	30	23	26	113	1	22	33	29	25	109	1	26	29	22	14	91	0.75	16	31	35	30	112	0.8
BRD7			2	9	21	15	47	0.99		9	16	12	37	0.75	4	8	8		20	0.75	11	11	16	7	45	1		15	4	14	33	0.75
RBM34			6	2	8	13	29	0.99			5	2	7		6	3	5	6	20	1	8	11	6	6	31	1	9	9	6	8	32	1
ZFP82			6	2	11	6	25	0.99	5	8	10	5	28	1	6	4	4		14	0.75	8	4	7	3	22	1	6	8	7	6	27	1
CIC	2	2	9	16	18	26	69	0.99	19	17	13	22	71	1	5	3	4	3	15		21	20	17	18	76	1	5	4	3	6	18
KDM5A	2		10	9	24	21	64	0.99	10	16	17	19	62	1	8	7	7	4	26	0.9	17	16	17	11	61	1	5	8	7	4	24	0.88
ANAPC7	3	3	18	11	18	14	61	0.99	11	5	12	8	36		1	5	3	8	17		16	18	12	13	59	1	13	10	7	10	40	0.74
CENPV	5	4	23	20	15	21	79	0.99	9	5	9	10	33		13	17	20	18	68	0.94	21	23	25	23	92	1	32	29	24	17	102	1
BRCA1	5	4	15	15	16	19	65	0.99	5	7	14	7	33		7	5	7	2	21		19	20	19	19	77	1	6	14	13		33
ACTL6A	9	7	23	31	40	38	132	0.99	34	29	36	47	146	1	25	23	19	23	90		28	26	38	26	118	1	20	9	19	25	73
SAMD1	1		2	3	6	5	16	0.99	11	3	7	9	30	1	3	3	2		8		2	3	3	5	13	0.99	5	5	2	8	20	0.99
RNF220	1	1	2	4	4	3	13	0.99	6	4	5	9	24	1	4	6	5	6	21	1	2	4	4	4	14	0.99	7	3	7	9	26	1
ZFP1	1		2	3	4	3	12	0.99	1	2	3	2	8		2	2		1	5		5	2	3	4	14	0.99	6	2	2	1	11
DGCR14	2	2	17	25	24	9	75	0.99	25	22	23	23	93	1	11	15	14	17	57	1	8	12	12	11	43	0.98	18	18	18	18	72	1
GATA4			3	2	3	4	12	0.99	10	4	9	5	28	1	8	10	5	4	27	1	5	2	2	4	13	0.98	10	8	9	7	34	1
INTS12	4	3	13	17	14	15	59	0.99	10	15	11	16	52	0.88	13	15	17	15	60	1	13	14	11	15	53	0.96	10	9	10	5	34
FRG1	8	5	23	20	42	34	119	0.99	29	31	31	31	122	1	32	35	20	30	117	0.99	18	23	19	18	78	0.85	44	37	38	39	158	1
NOL4			2	6	4	8	20	0.99	4	4	8	5	21	1	4	2			6		6		5	6	17	0.75				2	2
WDR5	3	2	10	9	9	13	41	0.98	9	12	16	6	43	0.85	6	8	1	4	19		15	13	13	12	53	1	7	9	7	7	30
SETD8			2	2	3	5	12	0.98	2	3	4	3	12	0.99	8	4	2	4	18	0.99	2	2	2	3	9	0.97	4	5	6	4	19	1
SMARCAD1	6	2	15	21	22	21	79	0.98	23	23	17	15	78	0.98	4	14		5	23		14	17	20	17	68	0.96	14	13	7	10	44
GTF2E1	7	6	28	19	25	30	102	0.98	24	26	27	28	105	1	35	31	27	34	127	1	25	18	28	25	96	0.95	34	31	31	34	130	1
SOX9			2	2	12	6	22	0.98	15	8	12	6	41	1	11	12	2	4	29	0.99	3	4	6	1	14	0.75	5	9	7	6	27	1
SMARCB1	3	2	11	8	23	12	54	0.97	7	9		8	24		7	10	6	3	26		13	16	12	12	53	1	7	7	5	8	27
C19orf43	25	22	62	68	71	73	274	0.97	95	79	77	81	332	1	102	99	80	78	359	1	67	80	80	77	304	1	77	78	90	93	338	1
HIVEP1			2	2	8	2	14	0.97	4	3	7	2	16	0.99	2	3	2	2	9	0.97	5	3	2	4	14	0.99	2	2			4
ORC4	2	2	8	8	10	10	36	0.97	9	10	13	9	41	0.99	9	11	11	6	37	0.91	9	10	11	10	40	0.99	9	10	10	15	44	0.99
HMG20A	5		17	16	23	21	77	0.97	20	26	30	21	97	0.99	28	25	24	21	98	0.99	24	17	23	16	80	0.97	29	24	32	28	113	0.99
KDELR1	2	1	10	8	7	8	33	0.97	8	10	10	9	37	0.98	9	8	9	6	32	0.96	8	6	7	10	31	0.95	10	7	4	7	28	0.89
MORF4L2	2	1	8	10	7	8	33	0.97	11	11	12	8	42	0.99	8	8	13	11	40	0.98	5	12	3	9	29	0.82	10	6	16	11	43	0.97
NSL1	3	3	12	10	15	12	49	0.97	12	9	10	7	38		9	2	5	4	20		12	14	9	8	43	0.79	9	10	10	13	42	0.89
TRMT6	2	2	16	7	15	11	49	0.96	15	13	17	13	58	1	6	11	7	5	29		20	18	18	18	74	1	12	11	9	9	41	0.99
USP39	7	7	21	20	30	45	116	0.96	22	17	28	24	91	0.78	18	30	19	29	96	0.77	30	28	27	17	102	0.79	37	40	34	42	153	1
MLLT6	3	1	11	11	18	10	50	0.96	7	12	13	12	44	0.94	7	8	10	10	35	0.89	10	6	5	7	28	0.78	10	12	4	7	33	0.79
LRRC41	2	2	8	7	16	16	47	0.94	13	12	16	20	61	1	11	7	17	9	44	0.95	9	12	5	8	34	0.81	15	13	11	16	55	1
RAI1	3	1	8	11	11	10	40	0.93	9	18	4	13	44	0.82	11	7	6		24		28	20	18	27	93	1	12	5	10	12	39	0.87
RING1	2	1	4	9	25	9	47	0.93	19	11	9	8	47	0.99	8	4	7	7	26	0.9	11	7	12	10	40	0.99	14	12	9	11	46	1
HLTF	5	1	15	12	21	16	64	0.93	12	13	16	13	54	0.91	11	13	9	13	46	0.84	11	9	17	11	48	0.84	4	7	12	11	34
POU2F1	3		8	10	18	9	45	0.93	16	21	16	15	68	0.99	13	13	12	13	51	0.98	7	9	5	12	33	0.83	6	7	13	14	40	0.88
C9orf78	6	3	13	17	14	17	61	0.92	18	26	20	15	79	0.99	18	17	16	20	71	1	15	17	18	18	68	0.99	24	21	21	19	85	1
QSER1	2	1	5	10	12	6	33	0.92	7	4	14	4	29	0.83	5	1	3	4	13		5	4	12	9	30	0.87		8			8
RAB14	7	6	18	19	24	21	82	0.91	15	19	18	11	63		21	18	20	16	75		23	20	30	19	92	0.97	10	15	17	23	65
IWS1	2	1	8	4	10	10	32	0.91	8	8	12	12	40	0.98		3		7	10		5	7	8	9	29	0.93	10	6	14	11	41	0.97
FOXJ3	3	1	7	10	8	11	36	0.9	12	12	11	18	53	0.98	6	10	7	4	27		11	7	8	6	32	0.85	20	12	11	14	57	0.98
WDR70	33	30	81	83	102	109	375	0.89	131	122	107	109	469	1	131	124	107	106	468	1	84	91	77	84	336	0.74	107	103	103	97	410	1
NOP14	3	3	13	8	14	14	49	0.86	9	14	11	11	45	0.91	11	11	7	8	37		9	21	16	11	57	0.92	17	15	17	19	68	1
HOXA10	2	1	5	4	8	10	27	0.86	15	15	20	18	68	1	20	18	7	17	62	0.99	6	6	5	4	21	0.82	10	8	11	9	38	0.98
DHX37	4	2	8	11	24	16	59	0.85	25	23	27	20	95	1	20	11	12	5	48	0.74	26	22	12	24	84	1	35	26	21	28	110	1
KIF20B	2		4	5	6	8	23	0.84	3	1	11	5	20		4		2	3	9		11	16	11	8	46	0.99	2	5	4	1	12
DDX55	9	7	24	20	40	29	113	0.8	32	44	49	31	156	1	33	26	33	20	112	0.81	21	39	24	21	105	0.76	48	53	46	51	198	1
TOPBP1	2	1	9	2	18	5	34	0.79	10	12	13	9	44	0.99	4	4	6	5	19	0.81	10	15	20	12	57	1	6	9	6	5	26	0.92
DHCR7	2	1	5	8	5	3	21	0.77	7	5	5	4	21	0.81	8	5	8	12	33	0.94	8	8	3	8	27	0.85	8	5	6	4	23	0.84
ZFP91	2	2	7	5	8	13	33	0.77	11	12	10	11	44	1	6	8	7	6	27	0.75	9	6	6	11	32	0.8	14	12	7	12	45	0.96
NCBP1	6	5	27	12	27	22	88	0.76	32	24	27	32	115	1	22	22	20	20	84	1	22	23	23	31	99	1	20	24	29	26	99	1
RRP15	2	2	8	9	4	12	33	0.76	6	3	2	2	13		9	10	9	8	36	0.97	9	8	5	8	30	0.79	5	8	5	8	26
BIRC5			5		7	5	17	0.75	2	1	2	2	7		4	6	5	5	20	1	14	8	8	16	46	1	11	13	7	9	40	1
VEZF1			8	8	12	1	29	0.75	7	4	6	1	18	0.75	2	4			6		4	5	3	3	15	1	3	3	2	2	10	0.98
THYN1	1		4	10		6	20	0.75	5	8	2	5	20	0.99	11	6	12	7	36	1	9	8	8	5	30	1	13	9	11	10	43	1
KPNA1	6	6	19	15	17	18	69	0.75	7	8	6	12	33		6	7	13	8	34		29	27	21	19	96	0.99	9	23	10	3	45
C7orf50			4		4	4	12	0.75	3	2	6	2	13	0.98	2		6	2	10		2	2	4	4	12	0.98	4	2	2	2	10	0.97
BRD9	1	1		3	7	6	16	0.75	8	4	15	5	32	1	4	2	2	3	11	0.98	7	3	2	2	14	0.98	3	1		3	7
COBRA1	10	7	26	19	50	44	139	0.75	39	37	50	59	185	1	32	19	30	23	104		40	43	24	30	137	0.98	43	40	36	44	163	1
STAG1			21		6	8	35	0.75	1	14	1	3	19		13	3	3	1	20	0.75	3	3	13		19	0.75	8	6	6	12	32	1
LCORL				7	5	8	20	0.75	6	2	4	5	17	0.99	3	8			11		3		3	4	10	0.75	9	10	2	5	26	0.99
NPAT	1	1	4	1	10	5	20	0.75	5	4	1	4	14	0.75		4			4		5	4		5	14	0.75			1	2	3
PITX1	1		3		5	7	15	0.75	6	6	6	5	23	1	4	5	5	3	17	1	4	3	4		11	0.75	4	7	4	6	21	1
SCMH1			3		3	4	10	0.75	2		1		3		2	2	2		6		2		6	5	13	0.74	2	5	2	5	14	0.98
ZSCAN18	1	1	1	2	10	4	17	0.74		5	6	4	15	0.75	6	3	4	6	19	1	3	3		7	13	0.75	5	2	3	9	19	0.99
CTHRC1			4	6	16	9	35	1	13	12	8	6	39	1	4	9	5	8	26	1			9	6	15		14	12	15	14	55	1
SYNPO			10	7	14	25	56	1	30	32	19		81	0.75		28		14	42		4				4		6		7		13
BRWD1			4	16	5	9	34	1										4	4			2	9		11		2		2		4
SMARCD2			4	8	8	7	27	1	7		12		19		2	1	9	2	14		1	1	3	5	10			2			2
ZNF570			6	5	6	4	21	1	4	10	6	8	28	1	2	7			9		1		2	6	9		3	3	3	5	14	1
ARID4B	2	2	14	18	30	19	81	1	14	20	18	19	71	1	7	7	6	9	29	0.82	4	6	7	9	26		14	12	7	10	43	0.96
BCL7C			7	5	5	10	27	1	8	10	5	10	33	1	6		9	4	19	0.75		1			1			3	8	3	14	0.75
HOMEZ	1	1	7	4	9	5	25	1	5	4	5	4	18	1	4	5	6	4	19	1			5	2	7		2	4	10	11	27	0.99
SLC4A1AP	4	2	14	16	22	14	66	1	25	24	21	16	86	1	17	15	3	10	45		7	5	19	13	44		13	6	6	15	40
SENP6	7	7	31	32	46	32	141	1	36	40	39	31	146	1	12	22	15	16	65		19	28	17	23	87		19	33	21	13	86
RAD21	7	3	24	26	20	29	99	1	14	17	21	14	66		8	5	8	10	31		12	23	12	16	63		16	16	25	10	67
BTAF1	6	4	22	20	32	28	102	1	13	12	25	19	69		7	5	4	5	21		17	17	8	16	58		16	12	16	11	55
INO80	1		6	8	5	10	29	1	3	2	3		8								2				2
PHF20L1	1	1	5	5	9	3	22	1	1	1	2	4	8		3	5	5	4	17	1		3		2	5		3		4	2	9
RFX1	5	4	23	22	26	23	94	1	16	25	27	19	87	1	14	14	14	11	53	0.74	15	11	10	11	47		16	15	9	13	53
ZHX1	1		4	6	9	6	25	1	3	5	8	3	19	1							3	1	2	2	8		3	7	4	3	17	1
POLH	9	9	27	34	39	51	151	1	46	49	38	39	172	1	51	45	33	33	162	1	20	19	30	21	90		47	30	43	38	158	1
PPM1G	17	13	52	64	55	65	236	1	53	56	50	51	210	1	50	57	56	53	216	1	41	35	39	42	157		45	48	38	44	175	0.83
POLA1	14	13	42	39	61	48	190	1	59	53	64	56	232	1	25	23	24	27	99		53	33	32	35	153		40	29	34	30	133
NME1-NME2	19	18	76	67	66	56	265	1	50	58	40	52	200		65	57	92	100	314	1	64	42	45	52	203		26	31	36	33	126
DHX16	13	9	36	38	48	50	172	1	52	56	41	49	198	1	42	41	43	27	153	0.78	17	25	36	29	107		37	41	51	41	170	1
ZNF649	1		5	8	6	5	24	1	2	6	8	4	20	0.99	6	3			9		1	1	2	2	6		3	3	3	5	14	1
PSIP1	45	38	135	130	133	130	528	1	120	115	115	111	461	1	95	95	69	70	329		121	119	107	103	450		157	138	150	153	598	1
USP7	51	49	140	141	141	153	575	1	136	135	143	148	562	1	103	101	107	117	428		112	124	111	116	463		140	139	138	126	543	0.81
NACC1	12	12	36	37	39	42	154	1	30	41	32	36	139		10	15	17	17	59		26	31	18	20	95		22	20	23	19	84
ZBTB11			4	2	7	6	19	0.99	3	3	7	6	19	1		2			2			2			2		4	4			8
RFXAP			4	4	7	2	17	0.99	4	4	6	2	16	0.99	5	8	3	3	19	1			2	2	4		4	2	2	1	9
MYBL2	1	1	2	4	11	7	24	0.99	6	10	23	6	45	1		1	2		3		3	7			10		7	1	3	7	18	0.75
WRN			2	3	2	4	11	0.99	4	2	7	5	18	0.99	4	6	4		14	0.75		1	3		4		4	4	2	4	14	0.99
XRCC1	6	6	19	25	20	25	89	0.99	16	21	17	20	74	0.86	23	22	18	16	79	0.89	21	17	15	14	67		30	26	29	31	116	1
ZNF592	1		2	5	6	5	18	0.99			2		2		2			2	4				2		2		2				2
MAX	1		2	3	3	3	11	0.99	3	2	1	4	10		9	6	7	7	29	1	2		2	4	8		1	1	1	2	5
PPP1R10	67	61	166	178	223	200	767	0.99	167	164	186	183	700	0.92	146	144	120	128	538		164	164	137	139	604		127	153	131	132	543
USF1	1		2	3	3	4	12	0.99	6	2	4	3	15	0.99	4	3	5	2	14	0.99	2		2	3	7		1	1	4	3	9
RNPS1	14	13	40	37	45	45	167	0.99	45	30	36	31	142		23	26	19	25	93		22	22	20	21	85		22	27	19	27	95
SETDB2			2	2	3	4	11	0.98			2		2			2			2
ZNF567			5	2	2	5	14	0.98	4	2	3	1	10		4				4		2	1	3		6		4	4	2	1	11
FOXK1	2	1	8	8	15	8	39	0.98	13	12	20	21	66	1	7	4	7	7	25	0.88	6		6	6	18		5	7	12	10	34	0.93
FAM175A			6	3	2	2	13	0.98	2		2	2	6			2			2		1	3	2	1	7		1		3	4	8
MORF4L1	2		7	7	10	12	36	0.98	9	14	11	7	41	0.99	12	13	8	7	40	0.98	9	9	6		24		10	7	16	16	49	0.99
BIVM-ERCC5	1		2	4	6	2	14	0.98	2		1	2	5		2				2		4				4		4	6	2	4	16	0.99
ZNF451	4	3	13	12	23	16	64	0.98	21	15	23	15	74	1	9	10	9	10	38		11	9	8	13	41		11	11	10	12	44	0.84
CDK11B	9		39	33	42	36	150	0.98	41	40		37	118		21	28			49		31			23	54		30	28	25		83
MGMT	1	1	4	2	4	2	12	0.98	3	4	6		13	0.75	4	4	7	5	20	1	2			2	4		5	1	6	4	16	0.75
CFDP1	13	13	37	36	38	37	148	0.98	53	45	44	48	190	1	54	51	44	36	185	0.99	24	30	23	28	105		37	43	41	54	175	1
ZNF770			2	2	4	2	10	0.97		4	5	5	14	0.75		2	2	1	5		2	3	4		9		6	7	8	2	23	0.99
ZNF776			2	2	5	2	11	0.97	5		1		6		2				2			1		3	4		1	2		1	4
DEAF1	3	3	11	10	13	14	48	0.97	9	5	5	10	29		16	11	15	15	57	0.99		8	9		17		4	7	6	6	23
HIRIP3	2	1	7	7	9	11	34	0.97	5	4	7	10	26	0.86	10	12	9	12	43	0.99	2			4	6		11	15	12	16	54	1
CCDC75	3	3	12	10	12	12	46	0.97	11	14	7	14	46	0.79	7	6	7	10	30		11	6	8	7	32		13	12	10	7	42	0.77
NTHL1			2	2	3	2	9	0.97	4	3	6	5	18	1	7	6	3	3	19	1		1			1		5	8	3	3	19	1
EXOSC8	6	4	17	20	18	15	70	0.97	10	14	17	15	56		13	19	17	15	64	0.82	7	11	17	16	51		18	17	17	17	69	0.99
PSMA6	1	1	2	2	4	2	10	0.97		2	4	2	8								2			2	4		2		2		4
NIP7	1		2	2	2	3	9	0.97								2		2	4				2		2
SNAPC4			2	2	2	2	8	0.96		5	8	4	17	0.75									2	5	7		2	5	2	1	10
MAZ	2	1	11	6	9	8	34	0.96	11	13	10	6	40	0.97	14	12	13	10	49	1	1	2	3	9	15		9	13	11	13	46	0.99
INTS1	3	2	18	8	23	22	71	0.95	29	31	41	26	127	1	14	10	11	9	44	0.98	6	12	7	6	31		10	13	20	14	57	0.99
MPHOSPH6	2	2	8	12	7	9	36	0.95	7	4	7	5	23		6	5	8	3	22		6	11	5	3	25		10	18	6	10	44	0.91
CENPT	4	3	12	11	18	13	54	0.95	17	17	17	6	57	0.75	12	15	8	10	45		11	13	6	9	39		21	30	25	21	97	1
OGT	7	7	25	20	21	21	87	0.95	25	24	36	37	122	1	11	8	11	9	39		18	21	15	13	67		8	9	13	6	36
PAPOLG	2		9	5	12	9	35	0.94	6	4	8	3	21	0.76	7	7	7	7	28	0.94	5	1	7	4	17		5	6	4	5	20	0.8
RAD51AP1	2	1	8	7	6	6	27	0.92	6	7	8	9	30	0.95	4	5	4	4	17		5	2	5	7	19		8	6	5	4	23	0.84
ILKAP	5	5	19	14	20	17	70	0.92	24	18	14	18	74	0.92	19	20	23	22	84	1	11	11	16	15	53		21	26	18	21	86	1
ERICH1	4	2	9	10	13	14	46	0.91	6	8	11	9	34		4	8	8	8	28		15	8	7	9	39		8	7	10	10	35
ELF1	2	1	4	7	13	12	36	0.91	5	6	10	13	34	0.92	15	11	8	7	41	0.98			4	1	5		19	9	13	16	57	1
TAF2	2	1	4	7	14	12	37	0.91	5	5	15	6	31	0.88	2		2		4		2			2	4
MASTL	8	5	24	20	19	18	81	0.91	25	20	33	18	96	0.93	20	20	22	19	81	0.96	12	22	10	10	54		20	27	24	17	88	0.86
C1orf131	2	1	7	4	9	14	34	0.9	13	9	12	10	44	0.99	13	15	18	11	57	1			5	4	9		9	5	10	15	39	0.95
LIN9	2	2	12	6	10	12	40	0.9	13	13	16	11	53	1	11	9	10	11	41	0.99	3	8	5	3	19		15	17	9	6	47	0.9
EXOSC6	6	4	16	16	16	14	62	0.9	13	11	10	7	41		13	11	14	11	49		14	14	16	7	51		16	13	13	17	59
GPATCH8	2	1	6	9	4	9	28	0.89	3	2	4	5	14		5	4	6		15		8	6		5	19		4	6	4	3	17
PHAX	12	11	43	30	38	34	145	0.89	41	34	41	40	156	1	35	32	27	24	118		35	29	30	34	128		37	36	34	40	147	1
WDR82	16	14	39	40	55	45	179	0.88	59	59	50	49	217	1	38	34	24	27	123		42	39	28	39	148		45	50	40	29	164
HCFC1	88	88	224	235	265	251	975	0.87	218	219	236	232	905		168	186	169	153	676		203	204	186	199	792		147	140	149	139	575
ZNF295	4	3	11	10	12	17	50	0.87	11	4	11	5	31		7	6	6	6	25		5	4	2	2	13		9	14	8	6	37
BCOR	10	7	22	35	41	37	135	0.86	45	45	48	40	178	1	27	28	21	14	90		27	21	10	18	76		8	7	12	13	40
TCF7L2	2	1	5	8	7	4	24	0.85	5	4	4	9	22	0.79	4	3		2	9			5			5		6	2	3	3	14
E2F3	2	1	4	4	10	8	26	0.84	12	12	12	11	47	1	6	7	4	4	21	0.8	4	3			7		8	7	6		21
C11orf30	5	3	10	17	24	16	67	0.82	10	13	23	7	53		15	13	4	8	40		16	11	13	10	50		5	2	7	4	18
NFIC	3	3	8	10	12	11	41	0.82	15	7	9	10	41		8	11	6	5	30		3	7	9	9	28		10	9	11	9	39	0.83
TADA2B	3	1	6	8	7	7	28	0.81	7	4	5	1	17			2		1	3		4	4	6	5	19			2			2
POLA2	8	6	18	22	27	20	87	0.81	16	23	35	25	99	0.76	12	14	13	10	49		20	20	6	11	57		17	17	7	12	53
NEDD8-MDP1	3		8	6	8	6	28	0.81			4	2	6		3	3	4	4	14			1	7	7	15					2	2
C1orf55	2	1	5	5	6	4	20	0.8	7	11	9	8	35	0.97	10	9	9	6	34	0.96	3	6	2	2	13		10	11	8	9	38	0.98
PPAN-P2RY11	3	3	15	7	12	18	52	0.79	7	13	14	11	45	0.79	10	9	3	6	28		14	8	8	10	40		10	20	21	14	65	0.98
NFIA	5	5	12	17	17	24	70	0.79	19	23	23	21	86	1	17	17	11	15	60		12	14	13	11	50		23	20	19	19	81	1
GNL3	26	25	69	74	76	64	283	0.79	65	65	70	70	270		80	65	66	72	283	0.78	61	58	69	63	251		83	84	88	93	348	1
SUB1	17	16	41	53	47	49	190	0.78	49	47	40	46	182	0.76	50	54	51	51	206	1	34	28	38	38	138		50	47	52	49	198	1
PPIL2	10	4	27	21	31	22	101	0.77	45	36	32	32	145	1	31	32	24	41	128	0.97	30	19	26	21	96		36	25	27	21	109	0.84
ARHGEF5			10	3		8	21	0.75	5	11		7	23	0.75			8	9	17				5		5			4		6	10
HDGFRP3	3	1		22	30	34	86	0.75	33	31	19	21	104	1	16	19	12	14	61	0.99		17		20	37		33	36	31	27	127	1
CHD9			7	11	8		26	0.75	2	1	2		5
HERC2			4	3	6		13	0.75				5	5		5				5								4	5			9
HMGN5			1	4	7	7	19	0.75	2		4		6		2	4	2	3	11	0.98							10	8	12	13	43	1
TAF3			6		14	13	33	0.75	7	6	11	6	30	1	4	2			6		2		1		3
ING5			3	4		4	11	0.75		1	1		2			1		2	3				3		3
CHD2			3	1	4	7	15	0.75	3	2	2	2	9	0.97	3	1	11		15		3	2			5		5	4	1		10
RBAK				4	15	3	22	0.75	5	6	7	6	24	1	4	2	2	3	11	0.98	1	1	1		3		7	10	6	9	32	1
ZNF483			4		5	11	20	0.75	2	2	1	7	12		5	2			7			1			1		3	4	3	4	14	1
ZBTB40			3	4		3	10	0.75	6	2	5	4	17	0.99	4	4			8			1			1		6	2	4	3	15	0.99
DLX6	1	1	4		5	4	13	0.75	10	7	6	7	30	1	9	8	6	10	33	1				3	3		7	8	7	9	31	1
VRK3	1		5	1	6	3	15	0.75	5	4	2	2	13	0.98	3	4	4	4	15	1	1	4	2	4	11			6	5	4	15	0.75
RBM11	1	1	3		4	4	11	0.75			1		1			1	1	2	4		4	4	1	1	10		2	1	2	2	7
RRP1	1		3	3	3		9	0.75			2	2	4		3	4			7		3			2	5		7	6	2	1	16	0.74
PAX6	1	1	1	4	4	3	12	0.75	4	2	2	3	11	0.98	2	3	4	4	13	0.99	3		2	2	7		4	4	3	2	13	0.99
NVL	16	13	46	32	55	49	182	0.75	53	60	51	52	216	1	27	26	23	19	95		29	32	31	30	122		38	39	48	40	165	0.87
MTA1	38	34	99	97	99	85	380	0.75	84	73	95	92	344		58	76	61	67	262		86	88	90	86	350		75	76	70	70	291
CCNT1	12	11	40	33	34	27	134	0.75	37	34	37	33	141	0.99	30	27	34	20	111		20	33	23	19	95		24	24	20	30	98
TFDP1	11	7	29	22	34	25	110	0.75	19	15	40	27	101		23	23	16	22	84		13	13	10	7	43		31	25	21	19	96
DDX41	7	5	14	19	24	18	75	0.75	10	14	16	13	53		9	11	7	8	35		3	6	7	5	21		19	19	20	16	74	0.88
CASZ1				2	6	8	16	0.74														6		3	9			2			2
MCM10	1	1		2	6	4	12	0.74	4	4	11	3	22	1		2		2	4								10	6	3	7	26	1
DOT1L			2		8	5	15	0.74		2	3		5								1	4	4		9
SUV39H2				5	4	2	11	0.74														2	4	1	7
DDX10	27	26	71	51	73	83	278	0.74	58	63	62	61	244		46	39	40	32	157		59	63	65	56	243		59	69	62	51	241
MIER1					4	7	11		4	4		5	13	0.75							5	5	3	6	19	1	2	5	7	9	23	0.99
MIS18BP1	1				9	6	15		3	4	3	4	14	1	3	3			6		10	12	13	14	49	1	10	12	6	6	34	1
FLYWCH1					3		3														5	6	8	8	27	1	5	6	7		18	0.75
PMF1			3			4	7		3	7	4	5	19	1	4	3	2	1	10		6	7	6	4	23	1	5	5	6	7	23	1
CALR	1				2	8	10		2	6		4	12	0.74	4	4	5	10	23	1	8	13	8	11	40	1			2	2	4
MTF2	1	1	4		6		10		14	11	17	20	62	1		2		2	4		10	11	6	10	37	1	22	26	23	25	96	1
KIF20A	2	2	6	2	8	13	29		3	8	6	9	26		15	15	3	5	38		24	18	22	27	91	1	28	18	16	22	84	1
ZNF680	1				8	8	16		4	2	3	3	12	0.99							3	3	4	8	18	1	3	7	2	1	13
C11orf57			3	2	2	1	8					1	1		1	3	2		6		3	3	4	4	14	1			1		1
CIZ1	7	3	8	13	18	20	59		9	11	22	8	50		14	14	17	16	61		43	55	41	41	180	1	18	19	23	15	75	0.92
BOP1	3	3	8	11	7	12	38		14	12	21	15	62	1	11	15	13	3	42	0.74	21	20	16	20	77	1	13	11	18	11	53	0.98
KPNA2	9	8	17	17	43	30	107		30	23	46	37	136	0.95	26	41	37	39	143	1	50	54	42	47	193	1	49	51	36	47	183	1
SSBP1	1		2	4		4	10		4	4	2	2	12	0.98	4	7	5	7	23	1	7	6	3	4	20	1	4	5	4	3	16	1
NHP2	1				4	4	8		3	1	5	5	14	0.75	2	2	2	1	7		3	4	3	3	13	1	1	4	3	1	9
WDR12	4	2	6	5	10		21		14	16	17	10	57	0.97	5	6	3	3	17		15	18	13	13	59	1	7	8	5	6	26
PTBP2	1	1			1	3	4				1		1								3	7	4	7	21	1
NOP58	21	20	55	47	72	69	243		42	41	33	43	159		56	52	53	54	215		69	76	77	63	285	1	53	48	49	55	205
PES1	13	11	11	24	32	39	106		39	29	41	36	145	0.77	19	21	15	17	72		55	48	39	43	185	1	29	34	30	27	120
NOP2	11	9	26	26	23	29	104		8	14	14	12	48		21	20	20	32	93		32	31	31	34	128	1	23	14	11	23	71
WDR43	9	8	12	16	29	14	71		7	10	7	10	34		14	9	12	4	39		29	41	26	26	122	1	39	38	32	35	144	1
DDX54	9	8	10	10	19	8	47		20	10	10	12	52		17	18	22	24	81		40	44	32	41	157	1	65	71	58	45	239	1
IPO7	38	37	54	42	76	78	250		84	102	105	113	404	0.75	97	97	107	92	393		116	144	125	106	491	1	122	134	129	114	499	1
DLGAP5	16	15	29	21	26	15	91		31	22	24	15	92		18	18	11	10	57		45	50	46	46	187	1	50	49	43	49	191	0.99
KRT10	20	17	41	28	18	11	98										20	11	31		58	51	57	58	224	1				2	2
ZNF462			1	4	9		14										1		1		10	2	8	6	26	0.99	3	3	4		10	0.75
POLR1E					5	3	8			4	7	4	15	0.75	2	4	2		8		6	7	3	2	18	0.99	1	4	2	4	11
PIGK									4	2		4	10		3	4	3	3	13	1	5	5	2	4	16	0.99	4	2	2	5	13	0.98
NSMCE1					5	1	6				1		1			2	2	2	6		3	2	4	3	12	0.99	4	2	2	2	10	0.97
PHC1	1				4	5	9			2	2		4					1	1		2	5	3	4	14	0.99	3	5	4	3	15	1
MPG	4	3	12	5	15	21	53		25	21	21	25	92	1	31	28	24	24	107	1	12	15	18	13	58	0.99	19	23	19	30	91	1
ZNF813	1		4	3			7		2	4		1	7		4				4		3	2	4	4	13	0.99		1	2	3	6
TBL1XR1	1		1	1	5	4	11		4	2	1	8	15	0.74	2	4	4	4	14	0.99	2	3	5	5	15	0.99			2		2
EMG1	5	3	7	9	17	6	39		13	11	14	16	54	0.87	17	18	15	21	71	1	15	18	14	18	65	0.99	13	14	24	17	68	0.98
LRRC59	12	11	20	26	34	26	106		19	23	40	28	110		23	29	39	34	125		35	35	33	36	139	0.99	43	36	31	30	140	0.84
ATP5L	1	1	1	1	1	3	6		4		6	5	15	0.75			10	6	16		2	5	4	4	15	0.99	2		8	4	14	0.74
ARID4A				1	8	5	14		3	7	3	2	15	0.99	1	5	4	5	15	0.75	6	8	2	2	18	0.98	2	2	2		6
BAZ2B			3	2		1	6				3	2	5								3	5	2	2	12	0.98
CHD6	1				6	3	9			5	5	1	11			2	1		3		3	4	2	2	11	0.98	1	2	2		5
PHF16					4	8	12		8	7	7	9	31	1	5				5		4	2	2	2	10	0.97	2	2	3	7	14	0.98
GPATCH4				2	6	2	10				2	1	3					2	2		2	5	2	2	11	0.97	4	2			6
RBMX2					3	3	6									2			2		3	2	2	2	9	0.97
ZNF192			2	2	3		7			1		5	6			3			3		2	2	2	3	9	0.97	3	2	2	3	10	0.98
SRRM1	4	3	11	6	14	18	49		6	6	10	10	32		11	7	12	18	48		22	13	11	16	62	0.97	7	9	9	14	39
NOL7	1	1			2	2	4				3		3		2			2	4		2	2	3	2	9	0.97	1	6	4	5	16	0.75
RNF168	1	1	1	2	1		4		10		1	2	13				4		4		3	2	2	2	9	0.97	2				2
ZBTB24										2	2		4					2	2		2	2	2	2	8	0.96	5	7			12
ZCCHC9			2			2	4			2	1		3		4	2	4	6	16	0.99	2	2	2	2	8	0.96	3	3	4	3	13	1
DDX24	4	3	4	4	12	7	27		6	10	10	4	30		6	10	8	3	27		13	19	11	12	55	0.96	16	13	11	14	54	0.97
LANCL2	1		2	1	4	4	11		2	1		2	5		4	2	7	2	15	0.98	2	2	2	2	8	0.96	6	4	4	4	18	1
PHC3	3		7		14	12	33		13	13	12	9	47	0.96		13			13		9	16	13	9	47	0.95	13	8		14	35
TECR	4	2	12	16	4	6	38		7	13	8	7	35		11	8	16	9	44	0.78	12	10	10	12	44	0.94	11	13	12	17	53	0.99
CIRH1A	3	2	9	3	13	5	30		4	2	7	3	16		2	10	2	7	21		8	10	18	10	46	0.93	9	7	17	13	46	0.86
RFC3	2	2	3	7	12	11	33		7	10	12	16	45	0.97	7	10	4	8	29		9	8	7	7	31	0.92	15	4	11	12	42	0.78
RNASEH2C	4	4	9	12	9	18	48		24	20	17	19	80	1	18	23	23	20	84	1	12	14	12	18	56	0.91	39	35	33	28	135	1
RAD54B	2				10	8	18		6	6	4	6	22	0.84	5	8	4	7	24	0.85	10	6	5	6	27	0.9	3		4	7	14
EBNA1BP2	5	4	9	4	19	11	43		10	7	11	4	32		12	10	8	4	34		15	17	17	12	61	0.87	12	19	10	16	57
KIAA0020	3	3			7	8	15		1	2	7	4	14		9	6	13	12	40		23	27	8	13	71	0.86	14	23	6	11	54	0.75
BAP1	3	1	3	2	7	12	24		8	6	5	11	30	0.83	5	1		4	10		7	11	7	6	31	0.86	3	4	2	4	13
SETX	3	3	6	7	20	19	52		17	15	10	13	55	0.97	6	7			13		15	8	17	10	50	0.83	2		4	4	10
SIN3B	38	33	83	74	106	79	342		95	89	108	112	404	0.78	72	77	55	52	256		102	103	90	104	399	0.82	86	70	67	89	312
ZC3H18	3	1	6	4	5	4	19		7	8	3	5	23		6	7	7	8	28	0.84	9	6	6	6	27	0.81	4	6	4	1	15
BMI1	3	1	5	3	6	12	26		8	8	7	10	33	0.88	4	3	4	3	14		7	10	5	6	28	0.78	12	8	9	14	43	0.94
GNL3L	3	3	3	5	10	9	27		2	9	16	7	34		9	2	8	12	31		10	10	10	8	38	0.78	8	14	11	8	41
PIN4	3	2	4	3	6		13		11	11	7	6	35		10	13	19	17	59	0.99	11	10	9	6	36	0.78	10	10	13	13	46	0.99
SUMO3	2	2	6	6	4	8	24		4	6	4	6	20		4	6	6	4	20		6	6	8	8	28	0.77	4	3	6	6	19
FAM169A	2	2			3		3			2			2			2	2		4		9	10	4	10	33	0.77	19	21	25	17	82	1
DAP3	4	4	7	12	21	19	59		9	12	16	14	51		23	13	17	17	70	0.98	8	21	18	16	63	0.76	13	17	17	19	66	0.98
THOC3	2	2	4		7	6	17		5	2	12	7	26		7	4	8	6	25		11	9	8	4	32	0.76	4	5	2	6	17
APEX1	10	5	17	25	25	21	88		18	22	25	24	89		26	30	41	30	127	1	23	25	23	20	91	0.76	35	28	31	27	121	1
FSIP2				49	62		111		55	59	67	75	256	1	46	50		53	149	0.75		19	34	33	86	0.75	29		23	53	105	0.75
MIER2					3		3														3	3		4	10	0.75
LOC100506562																	2		2		9	6		3	18	0.75
PHF12	1	1			8	9	17		7	6	12	4	29	1	5	3		3	11	0.75	3	4		4	11	0.75	3	4	3	4	14	1
DDX31	3	3		3	13	8	24		6	6	12	4	28		5	8	2	5	20		6	15	11	12	44	0.75	20	8	10	9	47	0.77
GTPBP4	20	16	27	27	36	32	122		41	46	45	42	174		31	33	35	21	120		53	64	41	53	211	0.75	39	54	49	54	196	0.74
UBE2O	31	28	21	22	28	29	100		26	25	27	18	96		44	42	32	36	154		84	81	66	85	316	0.75	60	67	58	57	242
CSN2															2	4			6		7	7	2		16	0.74	2			1	3
GPX4	1		1	6	3	2	12		4	5	7	7	23	1	10	12	2	6	30	0.99		2	6	8	16	0.74	13	3	10	14	40	1
RFXANK	1				5	3	8		2	1	8	6	17	0.74	2	7	1	2	12		4	5	2		11	0.74	4	5	5		14	0.75
RAD23A	1	1		1	5	2	8			1	1		2		1	3	2	2	8		5	5		2	12	0.74	3	1			4
CHAF1A			52	46	61	69	228	1	20	17	25	21	83	1	3	7	3	2	15	0.99	64	69	67	65	265	1	15	13	23	18	69	1
UBR7			42	39	41	45	167	1	35	31	36	38	140	1	72	55	59	59	245	1	63	62	69	73	267	1	96	100	95	84	375	1
KDM1B			45	41	52	37	175	1	23	14	23	18	78	1	3	3			6		29	23	27	34	113	1	11	6	6	3	26	1
XPC			45	38	41	30	154	1	20	19	25	17	81	1	9	8	9	9	35	1	26	32	40	30	128	1	20	20	12	11	63	1
CHD1	1		56	60	97	65	278	1	25	25	39	27	116	1	11	12	3	9	35	1	55	44	49	54	202	1	15	15	15	11	56	1
RLF			22	21	29	29	101	1	24	21	22	17	84	1	9		2	8	19	0.74	20	19	24	19	82	1	11	11	9	11	42	1
PBRM1	1	1	38	42	43	54	177	1	17	22	29	29	97	1	23	19	19	13	74	1	32	40	33	44	149	1	10	15	11	19	55	1
ASF1A	1	1	24	30	40	28	122	1	36	49	39	45	169	1	81	80	70	64	295	1	35	40	40	39	154	1	42	45	44	48	179	1
BRD1			13	15	24	23	75	1	12	13	15	11	51	1	10	4	2	6	22	0.99	17	11	12	19	59	1	4	9	4	5	22	1
DNMT3A	1		32	27	42	47	148	1	28	24	30	25	107	1	12	18	14	9	53	1	39	17	23	19	98	1	37	35	33	34	139	1
LRIF1	2	1	38	45	53	50	186	1	16	16	19	18	69	1	13	12	10	9	44	0.99	34	41	39	50	164	1	31	33	24	27	115	1
RFC1	4	2	79	72	90	83	324	1	55	47	51	52	205	1	27	32	20	24	103	1	78	82	74	82	316	1	48	41	60	42	191	1
ATAD5	4	3	75	70	85	90	320	1	64	65	77	58	264	1	39	35	26	26	126	1	89	101	100	104	394	1	45	56	44	44	189	1
ARHGAP11A			6	7	14	10	37	1	5	11	16	4	36	1	6	13	8	7	34	1	14	16	17	22	69	1	14	11	13	14	52	1
RSF1	1		23	26	38	23	110	1	10	11	10	7	38	1	3	2	4	2	11	0.98	16	28	22	22	88	1	4	6	12	8	30	1
KIF18B	2	1	16	17	36	32	101	1	28	25	27	25	105	1	32	35	19	15	101	1	46	53	36	49	184	1	61	77	46	53	237	1
ZNF512	9	5	167	161	182	199	709	1	140	151	138	149	578	1	134	140	117	105	496	1	130	121	141	135	527	1	197	187	160	172	716	1
CDYL	2	1	24	23	34	28	109	1	11	13	16	12	52	1	9	10	10	9	38	0.99	30	41	38	44	153	1	21	28	30	19	98	1
MECP2	1	1	17	12	22	18	69	1	9	10	12	13	44	1	4	9	2	2	17	0.99	22	27	20	25	94	1	17	9	15	9	50	1
INCENP	4	2	37	28	59	53	177	1	29	36	29	32	126	1	34	33	25	34	126	1	85	74	82	76	317	1	72	72	63	74	281	1
ATRX	8	8	181	184	220	223	808	1	147	149	177	157	630	1	147	150	116	129	542	1	123	112	126	110	471	1	94	91	80	77	342	1
BPTF	5	4	107	95	81	72	355	1	68	61	82	86	297	1	43	30	32	39	144	1	93	76	90	78	337	1	31	33	34	26	124	1
CBX5	4	3	55	71	66	78	270	1	57	64	57	56	234	1	65	72	57	66	260	1	56	60	64	55	235	1	107	90	98	97	392	1
KDM2B			11	7	14	18	50	1	9	6	12	12	39	1	8	9	8	9	34	1	6	5	9	5	25	1	3	3	8	6	20	1
NUSAP1	1	1	12	12	10	13	47	1	8	11	14	16	49	1	25	24	18	19	86	1	34	23	23	25	105	1	31	32	37	29	129	1
RAD23B	1		14	19	22	23	78	1	4	9	7	8	28	1	6	4	7	12	29	1	17	17	12	12	58	1	7	5	10	7	29	1
MSL1			7	9	6	7	29	1	6	6	16	7	35	1	1	2	3	4	10		9	12	8	7	36	1	10	6	7	3	26	1
BRD2	6	2	81	73	103	86	343	1	118	116	113	112	459	1	89	94	95	87	365	1	45	50	47	50	192	1	72	86	95	75	328	1
KAT8			8	8	10	9	35	1	12	12	8	7	39	1	8	6	6	14	34	1	9	4	6	9	28	1	4	8	5	2	19	0.99
ZNF512B	8	7	119	128	126	126	499	1	116	113	114	124	467	1	75	87	73	63	298	1	99	113	110	119	441	1	119	112	110	101	442	1
ATAD2	2	1	16	20	28	19	83	1			4	7	11								30	20	34	16	100	1	5	8	9	4	26	0.86
EED	2	1	17	13	18	18	66	1	32	29	38	31	130	1	9	8	9	9	35	0.98	23	27	24	28	102	1	44	42	42	37	165	1
AURKB	3	3	33	27	31	37	128	1	22	27	24	24	97	1	21	20	18	13	72	1	51	52	52	45	200	1	41	43	39	42	165	1
CHAF1B	2	1	17	20	17	22	76	1	19	20	15	18	72	1	10	11	11	11	43	0.99	24	14	24	19	81	1	28	25	28	27	108	1
EHMT1	3	1	26	21	31	22	100	1	17	24	26	18	85	1	14	10	6	14	44	0.92	31	25	28	21	105	1	19	21	15	14	69	0.99
SHPRH			9	7	7	8	31	1	7	12	11	7	37	1	4	3	4		11	0.75	5	5	4	7	21	1	2			6	8
BAZ1B	46	41	504	471	556	508	2039	1	462	468	471	457	1858	1	384	389	320	316	1409	1	559	583	552	554	2248	1	518	559	522	496	2095	1
SRBD1	2		25	28	48	41	142	1	13	12	23	18	66	1	8	8	8	6	30	0.95	16	19	18	13	66	1	18	16	8	13	55	0.99
EZH2	1	1	10	12	14	5	41	1	30	28	36	30	124	1	3	2	4		9		10	13	16	18	57	1	49	44	43	38	174	1
SUZ12	2	2	18	24	16	23	81	1	59	51	49	73	232	1	8	10	12	6	36	0.91	25	22	33	35	115	1	76	74	81	70	301	1
SUV39H1			6	4	5	5	20	1	2	1		1	4								5	6	8	8	27	1
EHMT2	3	3	23	22	45	37	127	1	35	36	36	36	143	1	16	12	12	9	49	0.95	33	40	35	41	149	1	31	35	31	28	125	1
SMARCA5	44	41	457	453	421	451	1782	1	332	317	320	342	1311	1	229	213	212	220	874	1	481	485	474	497	1937	1	340	321	328	320	1309	1
PHF8	3	2	27	35	49	40	151	1	33	25	42	36	136	1	19	20	17	14	70	1	18	21	21	13	73	1	18	21	23	15	77	1
PRDM2	1		7	12	14	7	40	1	10	7	7	5	29	1	1				1		12	13	9	9	43	1	3	1	2	1	7
SMARCA1	12	11	97	102	103	119	421	1	89	93	89	93	364	1	87	69	62	58	276	1	117	106	155	142	520	1	113	100	88	89	390	1
PHIP	15	14	155	165	190	172	682	1	49	52	74	64	239	1	21	23	15	21	80		129	113	119	122	483	1	41	33	34	31	139
CBX1	19	17	153	164	237	255	809	1	213	261	216	219	909	1	163	170	106	121	560	1	155	179	129	149	612	1	235	233	259	251	978	1
CDCA2	12	10	80	78	105	123	386	1	84	82	89	84	339	1	76	98	66	50	290	1	109	118	123	128	478	1	104	106	90	99	399	1
KAT7	4	3	35	32	48	45	160	1	41	32	41	40	154	1	41	28	17	20	106	1	35	25	23	30	113	1	34	23	36	32	125	1
GTF2I	21	19	182	163	173	184	702	1	165	159	158	190	672	1	156	122	124	114	516	1	172	195	188	173	728	1	171	159	168	179	677	1
KIFC1	5	3	25	26	40	33	124	1	41	44	50	45	180	1	63	43	49	44	199	1	50	36	42	34	162	1	73	80	53	58	264	1
RFX5	4	4	28	26	37	45	136	1	50	49	46	50	195	1	48	39	32	38	157	1	39	33	36	38	146	1	55	44	47	53	199	1
GLYR1	19	19	195	186	197	203	781	1	146	147	161	155	609	1	114	132	124	115	485	1	143	156	127	138	564	1	170	137	141	144	592	1
CBX3	24	22	168	176	272	300	916	1	273	302	239	262	1076	1	197	199	127	151	674	1	174	187	145	169	675	1	292	293	321	312	1218	1
CDCA8	7	4	35	30	41	28	134	1	26	32	33	34	125	1	41	52	37	43	173	1	62	54	59	58	233	1	58	67	70	70	265	1
RIF1	20	19	115	103	172	161	551	1	119	119	155	116	509	1	102	97	85	88	372	1	170	172	189	178	709	1	103	94	114	97	408	1
NASP	152	152	959	2190	1274	1366	5789	1	2042	2143	1819	2069	8073	1	1499	1587	1302	1368	5756	1	1044	1079	940	965	4028	1	1428	1485	1342	1390	5645	1
ASF1B	8	6	37	39	44	53	173	1	62	58	58	57	235	1	106	118	122	106	452	1	55	64	50	57	226	1	71	73	64	75	283	1
DEK	5	4	30	28	40	34	132	1	35	37	37	43	152	1	46	35	33	32	146	1	31	28	35	25	119	1	37	44	41	34	156	1
KIF22	4	4	24	22	26	27	99	1	25	18	34	25	102	1	23	28	9	19	79	0.77	33	28	27	32	120	1	54	40	42	42	178	1
DDB1	7	6	44	52	48	39	183	1	48	41	56	44	189	1	42	38	33	55	168	1	27	37	46	51	161	1	39	37	34	32	142	1
TOP1	12	12	70	65	77	74	286	1	47	42	45	60	194	1	32	41	35	34	142	0.94	85	87	91	88	351	1	56	38	50	51	195	1
PINX1	4	3	18	21	23	32	94	1	13	12	19	19	63	0.99	15	28	8	15	66	0.79	18	16	21	20	75	1	19	27	32	29	107	1
KIF23	11	8	41	42	45	38	166	1	38	33	41	46	158	1	43	34	47	33	157	1	87	85	67	69	308	1	73	69	56	53	251	1
SMCHD1	26	18	97	98	102	89	386	1	52	53	56	57	218		83	71	77	77	308	1	173	161	173	171	678	1	113	123	107	106	449	1
ELF2	9	9	51	44	61	65	221	1	69	64	79	58	270	1	62	71	62	52	247	1	49	42	42	38	171	1	82	57	62	70	271	1
CHD3	14	13	63	57	71	61	252	1	47	51	53	54	205	1	44	45	45	45	179	1	78	79	79	69	305	1	66	44	39	39	188	1
HDGF	14	12	52	69	67	76	264	1	89	74	80	78	321	1	80	84	85	90	339	1	67	59	61	80	267	1	112	108	101	90	411	1
GATAD2B	11	7	43	37	32	50	162	1	41	40	55	45	181	1	31	27	24	21	103		59	58	44	47	208	1	35	46	33	37	151	1
SMARCA4	10	9	54	34	45	35	168	1	27	33	26	35	121	0.96	16	27	32	29	104		34	69	64	53	220	1	37	28	18	19	102
DNMT1	27	26	130	112	152	150	544	1	133	142	143	141	559	1	85	110	90	84	369	1	128	126	136	126	516	1	138	139	125	145	547	1
BRD3	6	4	22	23	37	36	118	1	41	36	43	52	172	1	39	28	33	29	129	1	21	21	21	19	82	1	38	37	38	22	135	1
MSH6	29	25	153	141	170	149	613	1	140	147	152	129	568	1	116	105	112	117	450	1	113	118	112	117	460	1	133	140	117	124	514	1
LIG3	15	12	58	63	76	76	273	1	62	76	56	67	261	1	57	62	52	54	225	1	68	61	60	64	253	1	84	80	66	56	286	1
XRCC5	29	27	100	95	133	114	442	1	121	108	119	110	458	1	140	119	116	131	506	1	171	173	171	133	648	1	140	138	145	145	568	1
TMPO	42	42	171	167	195	222	755	1	190	208	219	212	829	1	166	160	162	150	638	1	197	213	211	230	851	1	332	318	318	315	1283	1
RNF2	7	7	38	26	24	36	124	1	28	41	36	36	141	1	30	20	22	23	95	0.97	36	34	30	43	143	1	33	26	37	38	134	1
USP48	8	6	37	28	49	34	148	1	54	44	50	51	199	1	38	32	31	35	136	1	39	26	26	28	119	1	58	69	53	64	244	1
CMAS	9	7	36	37	35	40	148	1	25	42	42	28	137	1	40	36	35	32	143	1	39	40	39	35	153	1	58	56	64	56	234	1
UNG	4	4	19	17	20	17	73	1	28	30	27	25	110	1	37	47	34	37	155	1	20	16	22	15	73	1	30	36	27	27	120	1
RECQL	16	13	51	42	67	54	214	1	53	54	53	41	201	1	65	62	71	64	262	1	74	66	70	76	286	1	72	73	55	60	260	1
MTA2	17	15	69	68	68	60	265	1	58	50	59	65	232	1	39	38	29	40	146		69	69	74	64	276	1	35	37	50	48	170
SMARCC2	9	9	34	36	36	28	134	1	35	18	34	33	120	0.75	27	32	30	38	127	1	48	39	33	37	157	1	22	30	20	28	100
XRCC6	52	47	186	194	178	182	740	1	181	178	172	183	714	1	175	200	186	182	743	1	227	228	210	191	856	1	215	202	199	189	805	1
SUPT16H	31	29	126	108	124	142	500	1	93	93	99	95	380	1	53	60	66	63	242		108	116	110	110	444	1	90	99	112	105	406	1
KDM1A	15	11	39	48	46	53	186	1	63	57	66	65	251	1	42	43	55	50	190	1	63	57	54	47	221	1	52	54	60	49	215	1
RBBP4	11	10	47	42	44	42	175	1	57	46	62	8	173	0.75	34	33	32	42	141	1	43	36	33	32	144	1	33	39	8	9	89
SMC3	23	21	65	77	104	96	342	1	86	80	111	89	366	1	66	65	67	56	254	0.85	73	76	72	86	307	1	53	61	75	63	252	0.75
HDAC2	28	28	99	108	116	96	419	1	97	100	92	88	377	1	69	80	70	58	277		109	101	110	75	395	1	70	93	94	84	341	0.83
CHD4	147	123	489	465	502	493	1949	1	420	427	437	461	1745	1	333	330	313	303	1279		483	499	486	473	1941	1	361	360	342	352	1415
SSRP1	24	21	73	63	89	82	307	1	62	76	62	76	276	1	41	38	30	32	141		88	97	73	84	342	1	84	81	85	75	325	1
PARP1	139	134	486	509	506	536	2037	1	406	402	434	423	1665	1	345	324	297	303	1269		461	483	458	444	1846	1	458	469	446	411	1784	1
TOP2A	124	121	390	410	402	372	1574	1	138	134	160	150	582		145	145	116	130	536		461	492	472	474	1899	1	221	201	227	216	865
BRD4	27	24	73	92	84	83	332	1	94	98	95	105	392	1	61	66	54	52	233		70	79	71	82	302	1	65	73	54	56	248
HIRA			26	22	35	30	113	1	27	36	38	26	127	1	16	25	23	14	78	1	6	8	2	5	21	0.99			3		3
UHRF1	14	12	43	48	41	44	176	1	70	65	52	63	250	1	45	43	43	43	174	1	43	45	35	47	170	0.97	47	62	54	59	222	1
TAF1	5	3	36	36	33	35	140	1	35	37	42	27	141	1	33	20	21	14	88	1	14	21	14	12	61	0.95	20	12	7	11	50
SMC1A	23	22	73	61	64	71	269	1	53	51	54	57	215		44	53	49	51	197		69	65	71	58	263	0.93	50	44	45	50	189
MORC3	2		14	20	17	17	68	1	8	4	13	6	31	0.89	7	1	4		12		5	8	5	7	25	0.88	6	10	5	2	23
RECQL5	1		6	5	12	10	33	1	9	11	4	11	35	1	5	13	3	3	24	1	4	1	3	4	12	0.75	8	12	6	13	39	1
PCGF1			9	2	14	6	31	0.99	11	7	11	6	35	1	3	9	4	6	22	1	3	4	3	6	16	1	3	7	7	5	22	1
WDR76	2	1	12	9	12	11	44	0.99	12	12	7	19	50	0.98	13	11	10	11	45	1	17	9	13	15	54	1	16	25	22	22	85	1
CBX4	1		2	6	7	13	28	0.99	7	8	6	8	29	1	6	3	3	3	15	1	9	6	8	14	37	1	12	10	10	8	40	1
DNTTIP1	1		2	3	6	6	17	0.99	3	5	4	3	15	1	2	1	2		5		4	8	5	5	22	1	6	3	2	4	15	0.99
VRK1	6	6	19	25	36	33	113	0.99	29	28	37	26	120	1	32	38	41	35	146	1	26	27	35	27	115	1	54	65	57	44	220	1
L3MBTL2	2	1	7	15	18	21	61	0.99	17	17	11	23	68	1	4	3	7	7	21	0.77	6	11	15	14	46	0.97	7	6	4	2	19
GATAD2A	7	5	26	19	26	18	89	0.98	18	18	18	17	71	0.92	12	12	18	10	52		30	30	30	23	113	1	14	13	8	10	45
SMARCE1	5	5	15	15	23	25	78	0.97	25	23	26	25	99	1	24	32	15	17	88	0.98	19	22	13	14	68	0.84	15	17	14	27	73	0.93
BARD1	2	1	5	4	18	13	40	0.96	14	13	18	15	60	1	12	9	4	2	27		14	15	9	11	49	1	16	12	15	10	53	1
CBX8	5	3	12	14	23	24	73	0.96	17	21	15	14	67	0.99	15	16	9	15	55	0.78	21	20	28	28	97	1	26	21	28	30	105	1
RNF169	4	3	11	14	26	14	65	0.96	12	19	18	23	72	0.99	25	22	14	20	81	1	25	14	17	18	74	1	29	27	29	36	121	1
HMGB3	5	4	21	13	23	23	80	0.94	33	27	23	33	116	1	39	34	26	27	126	1	12	19	16	17	64	0.87	34	38	38	36	146	1
CBX2	3	2	7	9	20	18	54	0.87	9	12	18	9	48	0.97	7	5	6	7	25		20	23	20	17	80	1	28	27	19	21	95	1
HDAC1	23	16	71	76	46	74	267	0.79	56	67	41	69	233	0.75	38	63	32	48	181		61	52	64	65	242	1	45	58	40	45	188
SMC6			4		5	3	12	0.75		4		5	9				1		1		9	10	4	6	29	1	9	11		3	23	0.75
UHRF2				4	3	4	11	0.75	5	5	9	8	27	1	5	5	3	5	18	1	4	6	3	6	19	1	12	10	9	11	42	1
BRPF1	1		1	4	11	12	28	0.75	7	11	10	6	34	1	9	2	4	2	17	0.98	6	7	7	4	24	1	11		6	7	24	0.75
PRPF31	12	9	33	20	66	52	171	0.75	48	44	70	56	218	1	46	45	44	37	172	1	45	42	47	36	170	1	60	63	48	52	223	1
WHSC1	4	3	73	80	4	94	251	0.75	72	67	82	72	293	1	77	74	54	55	260	1	67	65	2	68	202	0.75	83	84	86	74	327	1
UBN2			18	18	17	34	87	1	23	24	21	34	102	1	25	30	9	13	77	1			3	5	8		2	3	4	4	13	0.99
DAXX	1	1	75	88	54	90	307	1	74	76	77	88	315	1	89	73	74	75	311	1	3	4	1	2	10		3	2	3	3	11	0.99
MEN1			8	6	14	11	39	1	6	8	8	8	30	1	6	7		3	16	0.75	3	3	1		7		6	9	7	3	25	1
SPIN1			3	5	6	7	21	1	10	7	15	10	42	1	11	10	8	8	37	1	1		4	4	9		12	10	9	9	40	1
UBN1			8	7	8	7	30	1	13	4	7	4	28	1	3	2	3	2	10	0.98	2				2
ZMYND11			4	3	5	2	14	0.99	2	4	3	4	13	0.99				2	2		3	2			5
DNAJC9	7	6	24	20	32	26	102	0.99	28	26	33	31	118	1	41	46	39	38	164	1	24	14	25	18	81		30	38	39	37	144	1
SIRT1	1		4	2	3	8	17	0.99	3	4	6	6	19	1	7	6	6	5	24	1		1		2	3			2			2
TAF4	1	1	2	2	6	4	14	0.98			6	4	10		3				3			3		3	6			2			2
ZNF711	2	2	8	9	9	5	31	0.8	9	10	6	13	38	0.89	4	5		4	13		3	2	6	9	20		7	7	5	8	27
TRIM24	11	9	28	28	25	31	112	0.77	22	28	33	22	105		20	35	18	32	105		16	30	20	21	87		31	30	28	26	115	0.85
RBBP7	15	15	55	36	47	47	185	0.76	52	69	63	64	248	1	43	43	44	56	186	1	43	39	37	46	165		67	67	65	65	264	1
KAT6A			5		8	5	18	0.75	10	4	4	8	26	1		4	1	2	7		1		1		2		5	3	7	6	21	1
CABIN1			5		11	4	20	0.75	8	6	8	4	26	1	2	2	6	3	13	0.98
KDM4A				3	7	4	14	0.75	5	4	2	4	15	0.99	1		2	2	5								2	4			6
USP3	2	1	3	4	7	6	20	0.75	8	11	10	9	38	0.98	7	5	6	3	21	0.78	4	7		7	18		11	12	13	11	47	1
ERCC6			2	4	7		13	0.74	5		3	1	9		1	4			5		2			1	3		3	2			5
SGOL2					1		1				1		1								6	7	7	6	26	1				3	3
CCDC86	3	3	7	5	15	18	45		18	21	18	15	72	1	19	16	15	14	64	1	15	19	20	23	77	1	21	21	21	19	82	1
RAC1									3				3			4			4		3	3	4	3	13	1	3	6	4	6	19	1
HAT1	18	16	27	32	60	48	167		55	64	63	50	232	1	41	36	33	35	145		48	59	60	62	229	1	44	53	46	51	194	0.88
CHD5	5	4		9	21	6	36		11	17	15	12	55		13			11	24		17	18	27	12	74	0.87	20	15	12	9	56
RCL1	3	1	2	2	7	4	15		6	11	7	6	30	0.81	6	6	7	3	22		6	7	6	8	27	0.79	6	11	14	11	42	0.91
PEBP1	5	3	3		2	1	6		1	6	4	3	14		13	13	18	13	57	0.95			1		1		4	7	8	14	33
NDUFS1	4	3			1		1		2	4	3	2	11		13	16	12	12	53	0.98		2			2		14	13	11	14	52	0.96
KIAA1704	8	7	10	8	10	16	44		16	16	4	19	55		22	25	21	24	92	0.95	2	2	1	1	6		37	27	37	33	134	1
NT5DC1	8	7	4	4	16	7	31		20	20	14	12	66		37	32	47	36	152	1	3		4	4	11		29	28	36	33	126	1
HINT1	9	5	4	7	8	7	26		8	8	17	6	39		28	28	23	23	102	1	3	7	4	4	18		15	21	8	17	61
RNASEH2A	6	5	3	6	6	4	19		17	13	14	21	65		20	14	21	23	78	0.83	2	4	5	5	16		24	26	21	23	94	1
GANAB	3	2				2	2		2	4			6		16	12	14	18	60	1	2		2	2	6			3	4	2	9
SEC61A1	6	3		2			2		4		7	3	14		11	4	11	7	33		13	4	6	8	31		17	16	14	11	58	0.78
TRMT5	8	8	5	8	11	11	35		14	15	21	22	72		30	25	21	22	98	0.83	4	6	6	7	23		30	24	25	24	103	0.99
SARS2	9	8	8	3	6	7	24		17	20	18	10	65		32	29	42	36	139	1	10	7	10	13	40		35	31	39	33	138	1
GK	2	1	1		2	1	4		1	2	2	6	11		3	3	5	3	14		1	1	3	1	6		3	5	6	5	19	0.75
XPOT	17	13	11	5	16	15	47		22	35	29	26	112		30	27	23	26	106		24	19	16	18	77		43	47	43	42	175	0.99
ANP32A	4	1	4	2	2		8		4	3	18	3	28		27	23	26	24	100	1	3	2	2	3	10		5	6	6	3	20
TALDO1	4	4	2	2	5	7	16		9	8	9	2	28		16	19	17	9	61	0.78	6	5	2		13		6	7	6	11	30
DHX35	4	4	4		3	4	11		24	19	14	20	77	1	15	18	14	11	58	0.89	9	1	4	5	19		18	13	11	12	54	0.84
POLE3	2				2	1	3		1	5	4	5	15				1		1		2	4	3		9		4	8	3	7	22	0.77
PRCC	8	6	6	1	16	12	35		15	17	22	24	78		12	11	11	9	43		7	8	7	4	26		27	23	29	23	102	1
PYCR2	2	1	1	2	5		8		8	1	4	4	17		7	7	4	4	22	0.81		1	1	1	3		2	2	3		7
C14orf21	1					1	1				3		3		3	2	2		7		1	1		2	4		3	10	1	4	18	0.75
MAD2L1	2	2	1	3		2	6		7	5	1	8	21		7	5	4	4	20			1	2	5	8		12	10	10	9	41	0.99
ACAT1	8	8		2	9	7	18		14	11	18	13	56		25	19	26	27	97	0.77	20	22	10	9	61		24	24	19	23	90	0.74
DERL2	1	1			1		1		1	2	2	1	6		5	2	1		8		2		1		3			3	3	5	11	0.75
MNX1	2		1		4	4	9		7	8	10	10	35	0.97	6	3	8	2	19		1	3			4		10	6	8	8	32	0.96
C15orf38-AP3S2	20		23	32	28	34	117		35	25	41	38	139			78			78		18	22	15	29	84		53	48	60	57	218	0.95
SP2	2		3	2	5	5	15		5	4	5	4	18	0.75	2	2	2	2	8		1		2	2	5		4	5	1	1	11
SRFBP1	6	3	4	4	8	8	24		12	11	6	13	42		7	9	13	14	43		4	6	6	7	23		20	19	12	17	68	0.87
ARL6IP4	3	2		4	6	3	13		8	7	7	8	30		8	8	8	5	29		2			3	5		21	16	13	13	63	1
DR1	4	3	2	5	6	4	17		9	8	10	8	35		10	8	7	8	33		5	5	5	6	21		13	18	11	10	52	0.88
C21orf33	1	1			1		1		4	4	1		9		3	6	2		11					2	2		5	5	7	2	19	0.99
LLPH	1		1				1			1	1	2	4		1	2		2	5				2		2		2	6	2	2	12	0.97
PPWD1	12	8	14	22	17	17	70		22	21	20	20	83		40	48	39	37	164	1	13	9	15	9	46		19	29	19	17	84
LEMD3	16	16	11	9	15	15	50		11	13	16	17	57		10	8	4	6	28		47	40	34	44	165		64	63	71	61	259	1
FAR1	2	1	1		4	2	7		7	5	5	7	24	0.88	4	8	2	4	18					2	2		3	4	3		10
NOC3L	6	6	9	6	5	11	31		15	16	15	11	57		21	25	11	14	71		10	4	14	11	39		17	19	16	18	70	0.82
IDH3B	2	1			2		2		3		3	5	11		5	6	12	4	27	0.85	3		2		5		7	11	7	5	30	0.92
S100A11	8	7	6	9	14	15	44		4	6	7	6	23		18	26	22	22	88	0.75	9	15	14	12	50		16	12	14	21	63
API5	16	15	19	18	29	23	89		22	28	27	21	98		51	51	48	43	193	0.99	34	25	23	24	106		28	38	45	42	153
CWF19L1	9	7	8	13	18	8	47		21	37	14	17	89		29	23	36	24	112	0.98	11	13	14	16	54		32	31	20	32	115	0.81
GTSE1	2			2	3	2	7		8	5	7	2	22		6	6	4	6	22	0.84	6	5	3	3	17		14	12	8	10	44	0.99
C1orf174	1				1	4	5		3	1		1	5			4	4	4	12	0.75		1			1		5	5	3	7	20	1
C3orf26	1	1			2	3	5		6	2	2	1	11		2	3			5					1	1		8	8	6	9	31	1
GTF2B	6	5	10	8	13	16	47		8	10	8	11	37		22	21	28	22	93	1	6	3	8	9	26		14	9	20	23	66
PCID2	5	4	8	4	11	8	31		4	6	8	10	28		15	20	20	8	63	0.74	10	11	4	2	27		16	19	10	12	57
CDK1	29	27	33	28	59	48	168		80	75	84	75	314	0.99	96	94	87	85	362	1	49	52	48	55	204		64	58	86	88	296
LDHA	5	4	7	8	5	11	31		17	9	12	6	44		9	9	10	9	37		7	6	10	6	29		26	20	11	15	72	0.8
UBE2N	3	2	4		3	4	11		3	4	4	3	14		7	8	9	9	33	0.79	6	3	4	6	19		7	5	5	7	24
HN1	13	12	24	20	17	24	85		34	35	32	30	131		41	47	59	64	211	1	19	23	18	22	82		33	31	31	36	131
TOR1AIP1	4	3	2	1	6	4	13		6	5	1	2	14		4		2	4	10		12	11	13	7	43		24	25	26	35	110	1
SHMT2	18	16	16	31	33	33	113		36	33	35	19	123		56	60	60	61	237	1	34	27	25	33	119		34	40	39	33	146
C20orf43	4	3	7	4	3	5	19		8	8	10	5	31		12	11	11	11	45	0.89	6	7	9	8	30			4	8	5	17
C2orf47	1				2		2		2	2	2	4	10	0.97	6	6	2	4	18	0.99		2	1		3		1	3	2		6
PABPN1	8	8	18	14	21	17	70		17	18	11	11	57		20	19	14	15	68		11	12	10	12	45		26	27	23	24	100	0.98
WHSC2	6	5	9	12	11	11	43		20	13	20	10	63		10	8	8	12	38		11	9	9	6	35		21	12	17	21	71	0.75
NOSIP	11	10	14	18	22	11	65		26	14	22	21	83		32	30	34	32	128	0.99	19	25	26	15	85		35	27	29	32	123	0.83
TDP1	4	3		2	11	9	22		13	10	6	11	40		21	14	13	19	67	1	10	2	7	2	21		34	21	19	24	98	1
DYNLL1	2	1			5	10	15		5	8	7	7	27	0.92	5	5	4	3	17					1	1		7	6	7	10	30	0.94
CEBPG	1	1	1		3	1	5		2	2	5	3	12	0.98	3	6	2	3	14	0.99	3	2		1	6		3	4	2	4	13	0.99
SF1	29	28	54	46	57	63	220		63	56	56	60	235		89	71	81	79	320	0.77	55	47	49	47	198		71	72	64	71	278
EXOSC5	5	5	7	7	12	10	36		6	10	8	9	33		10	5	10	7	32		11	9	9	9	38		16	13	15	15	59	0.79
BEND3	1				3	1	4		5	3	4	1	13	0.75							1	1	3	2	7
OAT	2	1			2	4	6		2	4	4	2	12		6	9	10	8	33	0.96	4	3		1	8		6	1	6	6	19
RP9	3	2	3	6	6	5	20		3	6	2	2	13		7	7	9	2	25		2	5	7	4	18		8	8	10	11	37	0.89
PIN1	3	2	6	1	4	8	19		10	5	14	5	34		3	5	5	9	22		6	3	6	4	19		10	8	9	8	35	0.87
SKP2	3	2		1	5	4	10		7	5	12	3	27		8	10	7	8	33	0.78	7	10	4		21		7	8	7	9	31
PDCD4	12	11	22	17	27	26	92		43	32	29	22	126		43	32	35	39	149	0.98	23	17	19	27	86		30	31	34	38	133	0.84
ATP6	1	1			3	2	5		2		3	2	7		4	3	4	5	16	1	1	2	2	1	6		4	5	5	2	16	0.99
ANP32E	18	15	30	29	48	35	142		66	72	65	57	260	1	86	81	67	67	301	1	31	29	31	25	116		89	88	93	83	353	1
L3MBTL3	10	9	22	17	37	34	110		36	28	38	34	136	1	26	26	11	19	82		21	5	14	10	50		35	48	19	24	126
DNAJC17	6	4	2	10	22	10	44		20	17	17	20	74	0.99	14	21	21	16	72	0.92	10	9	6	10	35		27	35	18	33	113	1
ABCB7	1				2	4	6			4	2	5	11	0.74	3			2	5		1		2	1	4		6	7	5	3	21	1
FAF2	1	1			2		2		2		2		4		2	3		1	6				2		2		2		6	7	15	0.74
MRFAP1	1	1			2		2		3	2	1	1	7		5	6	5	3	19	1		2	2		4		2	3	4	2	11	0.98
SAMHD1	8	6	4	9	20	16	49		21	19	20	25	85	0.89	13	12	16	14	55		19	14	16	15	64		13	12	18	18	61
DDX42	59	56	123	138	155	150	566		146	157	145	158	606		146	159	145	139	589		99	101	98	76	374		174	175	169	176	694	1
FLYWCH2	3	3	6	6	7	4	23		8	15	5	10	38		15	12	11	12	50	0.99	6		6	7	19		8	8	9	13	38
RCC1	12	12	31	31	33	20	115		27	25	32	22	106		32	42	33	31	138	0.82	17	27	18	20	82		32	41	34	31	138	0.84
METTL3	8	8	13	20	25	17	75		25	33	32	33	123	1	16	22	10	15	63		21	12	11	12	56		26	22	31	35	114	0.95
ISG20L2	1				3	2	5			2	1		3								3	1	1		5		3	3	4	2	12	0.99
EPPK1	4	4			7	5	12		2	9	4	4	19		12	7	15	12	46		15	13	8	9	45		16	15	20	20	71	1
TCEA1	2	1	3	2	7	2	14		9	4	8	5	26	0.86	9	11	8	6	34	0.96	6	3	1	1	11		10	9	12	11	42	0.99
TAF6	4	1	6	2	20	13	41		13	13	22	14	62	0.97	2	5	4	4	15		3	1		4	8			1	2	1	4
RNASEH2B	5	4	15	6	7	13	41		13	15	10	11	49		24	13	14	20	71	0.92	6	10	10	9	35		20	15	18	18	71	0.99
ASUN	2	1	4		5	6	15		10	10	7	9	36	0.98	6	6	1	4	17		2	2		2	6		7	9	11	5	32	0.94
CTBP2	4	4	5	3	14	10	32		9	12	13	15	49		21	17	13	12	63	0.96	11	9	11	5	36		17	19	14	16	66	1
DSN1	5	2	7	7	5	13	32		11	10	13	8	42		9	5	6	5	25		7	5	7	9	28		14	13	11	14	52	0.95
ZNF536	4	1	4	5	4	4	17		10	8	12	10	40	0.86	7	11	3	9	30		5	11	3	8	27		8	15	13	5	41	0.75
ANGEL2	2	1			3		3		3	4	4	10	21		2	5	5	8	20		2	5			7		6	5	8	4	23	0.84
FKBP8	1					2	2		1	2	1	4	8		3	2	4	5	14	0.99	3	2	2		7		2	1	1	4	8
SARNP	7	7	19	10	19	19	67		25	22	23	19	89	0.92	35	36	29	28	128	1	13	11	16	15	55		36	36	29	30	131	1
SNRPA1	43	41	80	78	105	98	361		127	116	132	118	493	1	111	110	94	86	401		101	105	78	84	368		128	99	111	100	438
MSANTD2	7	7	18	18	16	17	69		26	22	19	18	85	0.76	8	13	8	7	36		15	11	14	14	54		10	13	9	11	43
MYBBP1A	39	39	58	59	96	80	293		82	81	107	89	359		96	92	83	67	338		100	91	107	104	402		129	130	127	110	496	1
PPP2R1A	38	31	67	61	77	77	282		93	75	100	95	363	0.75	76	81	94	81	332		88	90	69	80	327		89	102	88	92	371	0.8
RTF1	14	12	34	31	40	38	143		41	44	36	45	166	0.99	33	36	28	29	126		20	17	30	25	92		39	35	44	47	165	0.97
FBL	23	20	43	48	53	42	186		43	42	49	40	174		44	55	64	40	203		52	47	44	52	195		64	67	66	69	266	1
TAF10	1	1			6	4	10		7	1	5	3	16	0.75		2			2			1	1		2
ALKBH2	1		2	4	4		10		5	4	8	2	19	0.99	5	6	7	7	25	1	2	1	1	2	6		13	10	7	8	38	1
C11orf67	1		2	3			5		2	6	3	5	16	0.99	11	12	13	12	48	1	2		3	1	6		5	5	6	2	18	0.99
CEPT1	1			2			2		4	1	4	1	10		1	1		2	4		4	1			5		6	2	5		13	0.74
CUTC	1			2			2								2	5	7	4	18	0.99			4	1	5		3	6			9
ELAC2	6	6	15	11	17	9	52		29	43	26	28	126	1	28	25	28	30	111	1	18	12	6	21	57		42	36	29	29	136	1
ORC3	10	8	15	11	30	19	75		19	14	23	16	72		37	57	48	43	185	1	22	24	19	24	89		25	20	25	20	90
GTF2E2	28	22	45	53	74	67	239		85	74	83	74	316	1	91	89	105	87	372	1	56	65	45	50	216		93	88	84	82	347	1
DDX1	21	20	42	43	62	46	193		47	54	59	53	213		58	52	61	64	235	0.83	39	58	41	42	180		61	68	68	59	256	1
KDM5C	3	2	4	3	17	5	29		10	15	14	10	49	0.99	6	5		8	19			5		4	9		4	4	4	1	13
NCBP2	1	1	4	3	1		8		3	4	3	5	15	1			3		3		2	2			4		3	2	4	4	13	0.99
ALKBH5	4	1	8	4	10	8	30		6	9	9	12	36	0.77	12	17	16	12	57	0.95	5	7	5	1	18		20	13	10	12	55	0.93
SMNDC1	7	7	16	16	22	17	71		24	30	30	24	108	1	15	24	24	21	84	0.74	15	18	14	14	61		34	24	33	22	113	1
PTDSS1	1	1	1	4	3	2	10		5	5	4	5	19	1	5	4	3	1	13	0.75	1	1	4	3	9		6	5	2	4	17	0.99
DDX21	60	59	119	132	134	127	512		93	103	128	106	430		118	120	113	110	461		144	168	146	165	623		194	190	165	133	682	0.75
EXOSC10	47	43	113	103	115	125	456		104	118	105	109	436		115	113	84	81	393		105	100	99	103	407		161	160	153	142	616	1
TERF2	3	1	3	8	8	4	23		13	13	10	7	43	0.96	5	2	6	7	20			5		3	8		24	17	12	11	64	0.99
DDX46	95	90	211	198	231	247	887		229	248	278	265	1020	0.75	196	193	163	162	714		210	240	209	229	888		253	223	233	224	933
HOXC9	1	1			4	3	7		9	10	7	4	30	1	7	9	8	9	33	1	2		2	1	5		6	8	5	7	26	1
CCDC94	6	5	19	11	17	10	57		25	16	19	19	79	0.96	18	19	23	21	81	0.99	10	10	15	15	50		23	15	19	12	69
SUGP1	25	25	64	52	92	75	283		58	78	87	75	298	0.75	68	46	51	55	220		52	44	52	62	210		91	84	82	80	337	1
RDBP	22	20	47	42	65	59	213		63	72	62	55	252	0.94	80	63	67	81	291	1	52	48	45	52	197		75	76	66	64	281	1
NEIL1					1	2	3								1	2	1		4		1				1		8	12	4	3	27	1
PPP3CB	1				2		2			2	2		4		2				2					3	3		3	2	2	3	10	0.98
SCML1	1	1			2	2	4			4	2	2	8		4	4	2	3	13	0.99	3			3	6		6	7	2	5	20	0.99
UBAC2	1				2		2				2	5	7		7	3	3	6	19	1	5		2	2	9		5	5	2	3	15	0.99
NCL	56	56	117	147	127	125	516		126	111	114	134	485		122	128	136	127	513		151	156	136	141	584		147	145	152	162	606	0.99
FTSJD2	14	11	25	32	30	26	113		40	39	38	46	163	1	40	30	35	36	141	0.75	27	35	43	29	134		38	42	36	35	151	0.99
KIF2C	3	2	6	2	8	5	21		7	11	11	9	38	0.86	6	5	8	4	23		6	5	10	8	29		17	16	11	21	65	1
E2F6	6	5	9	7	28	25	69		28	30	34	27	119	1	16	18	15	11	60		13	18	7	5	43		15	15	13	10	53
RCC2	40	38	81	86	113	111	391		111	111	138	114	474	1	156	167	156	157	636	1	105	96	89	92	382		217	217	203	180	817	1
PHF10	6	5	14	17	15	15	61		21	19	11	16	67		21	32	16	22	91	0.97	9	12	15	13	49		27	20	22	19	88	1
DACH1	8	6	18	17	29	26	90		27	29	24	25	105	1	34	31	23	30	118	1	8	19	14	13	54		32	27	23	19	101	0.92
MPDU1	2	1			4		4		6	7	4	4	21	0.8	4	7	2	5	18			2	5		7		5	3	2	6	16
PUS7	18	16	31	35	55	55	176		56	54	61	61	232	1	65	71	67	69	272	1	37	43	46	38	164		53	64	53	75	245	1
UBE2A	1	1	1		4		5		3	3	2	4	12	0.99	2	2	2		6		4	1	2	3	10		5		2	5	12	0.74
CNIH4	3	3	4	5	4	11	24		11	12	6	11	40	0.74	9	6	7	6	28		11	11	8	8	38		18	14	12	14	58	1
SMEK2	4				14	15	29		11	10	18	13	52	0.92	11		7	9	27		4	10			14		9	8		5	22
NSRP1	3	3	8	9	6	14	37		12	12	9	7	40		7	6	8	11	32		6	8	5	6	25		12	14	10	10	46	0.95
JUN	4	3	12	10	12	8	42		9	9	9	9	36		14	14	15	11	54	0.98	7	10	7	6	30		14	19	12	16	61	0.99
MLLT1	5	1	15	4	12	14	45		16	14	15	14	59	0.95	19	10	9	13	51	0.87	1	4	9	7	21		6	7	9	11	33
C17orf49	10	9	19	24	33	32	108		30	28	28	31	117	0.99	25	27	27	24	103		21	20	23	24	88		24	21	31	30	106
GSK3B	1	1			3	2	5		7	8	8	10	33	1	4	3	5	2	14	0.99	2	2		4	8		2	3	3	3	11	0.99
MED4	1				2		2		4	2	4	4	14	0.99	1	2	2	2	7			4	2	4	10
DNAJC8	12	10	31	25	30	35	121		38	41	29	39	147	0.91	46	42	45	47	180	1	28	31	27	21	107		46	37	41	42	166	1
KPNA3	17	13	35	47	39	43	164		40	36	41	37	154		36	45	29	37	147		39	40	32	36	147		53	53	55	43	204	1
RBM28	1	1	2	4	2	1	9		2	2	2	2	8	0.96			3	3	6		4	4	1		9		5	3	3	2	13	0.99
GTF2F1	25	20	49	59	65	72	245		98	79	78	83	338	1	71	74	62	54	261	0.75	50	61	62	52	225		94	88	97	90	369	1
POLD2	1	1		1	9	4	14		2	3	9	4	18	0.99	3		2	3	8			1	2		3		1		3	7	11
SLBP	2	2	6	9	4	6	25		3	6	4	4	17		11	8	7	6	32	0.85	6	3	5	4	18		7	8	9	11	35	0.94
TMEM33	4	4	9	9	13	9	40		13	11	8	12	44		14	10	5	8	37		14	10	10	11	45		12	12	11	12	47	0.76
TDP2	2	2	7	4	5	11	27		6	12	4	4	26		12	8	7	6	33	0.85	3	5	5	4	17		6	4	5	10	25
FTO	8	7	12	11	30	30	83		23	20	18	31	92		33	30	43	39	145	1	25	24	14	16	79		31	38	23	35	127	1
LIG1	2	2	7	4	7	8	26		11	9	6	7	33	0.85	4	3	3	2	12		3	6	2	7	18		8	11	12	4	35	0.76
ZMAT2	8	7	21	18	21	25	85		23	24	24	23	94	0.99	37	28	31	34	130	1	19	21	22	17	79		25	24	19	23	91	0.82
CDCA5	4	4	9	4	8	12	33		9	12	12	7	40		19	20	14	18	71	1	19	7	22	10	58		27	28	29	31	115	1
PQBP1	1	1	3	3	2	1	9		5	6	1	3	15	0.75	2	3	2	3	10	0.98		4	2	4	10		4	3	3	2	12	0.99
C12orf45	4	3	7	8	16	10	41		18	21	20	14	73	1	24	23	15	13	75	1	11	9	6	10	36		18	14	17	17	66	1
TAF6L	5	3	13	7	12	10	42		9	19	14	15	57	0.77	5	2	4	6	17		10	17	9	11	47		3	6	10	3	22
CCAR1	4	2	5	11	14	5	35		7	5	4	3	19		10	10	9	10	39	0.86	6	14	8	4	32		5	6	5	5	21
CDK2	9	9	18	22	40	19	99		40	41	45	34	160	1	35	31	35	33	134	1	23	30	21	28	102		26	39	39	37	141	1
TFAP4	4	1	5	6	17	16	44		16	13	20	18	67	0.98	7	14	13	10	44	0.9	1	10	3	4	18		16	11	13	14	54	0.97
HMGB1	9	6	19	18	25	25	87		31	25	25	26	107	1	37	31	40	34	142	1	19	24	16	23	82		40	44	34	41	159	1
C3orf37	1	1			4		4		3	10	8	8	29	1	7	8	2	8	25	0.99			2		2		6	5	6	7	24	1
CAPNS1	1	1	2		4	3	9		2	3	5	2	12	0.98	4	9	7	5	25	1	2	5	1		8		2	3	3	4	12	0.99
LAGE3	1		2		5	2	9		2	2	2		6		2	2	2		6		4	2		2	8		4	2	4	2	12	0.98
MUS81	1				2		2		3	5	2		10		5	5	6	4	20	1	4	4			8		15	16	23	17	71	1
NFIX					2	2	4			2		2	4		3	2			5			1		1	2		3	6	4	2	15	0.99
TMEM43	1	1			4		4			2	3		5		7	5	2	2	16	0.98	2				2		2			2	4
SAP130	2	2	3	6	8	7	24		6	6	20	10	42	0.82	5	6	6	5	22		9	6	3	4	22		6	7	6	5	24
SUDS3	2	1	5		7	2	14		4	4	11	5	24	0.79	2		3	2	7		3	5	5	3	16		4	2	3	5	14
NCAPG2	3	1			7	4	11		4	5	6	5	20		2	2	2	3	9		10	7	3	5	25		6	9	7	5	27	0.77
TLK2	2	2	3	5	4	10	22		6	5	12	4	27		9	9	6	7	31	0.85	8	4		7	19		7	6	1		14
BRIX1	7	5	14	23	19	16	72		9	9	15	10	43		13	21	20	22	76	0.75	19	14	14	24	71		24	14	18	10	66
PNKP	1	1			3	3	6		4	5	4	3	16	1	7	8	4	7	26	1	3	4		2	9		17	25	18	16	76	1
NOL10	4	4	8	13	15	14	50		2	6	5	14	27		8	13	4	4	29		8	19	9	11	47		15	19	14	10	58	0.81
IPMK	3	1			9	5	14		7	8	9	7	31	0.86	7	2	4	4	17		7	3	4	8	22		6	8	2	2	18
POP4	1	1			2	5	7			3	3	3	9	0.75							4	4	2	1	11		3		3		6
PARP2					3	2	5		1		1	3	5		4				4		1		1		2		3	3	6	6	18	1
GPD2	1				3		3		1				1		2		2	4	8		3	2		5	10		6	3	2	3	14	0.99
MSL2				2	1	2	5		2	2	2	3	9	0.97				1	1		2	1	2	1	6		2	2	2	1	7
IPO4	4	3	7	6	11	13	37		29	18	31	24	102	1	10	14	17	21	62	0.92	21	19	7	6	53		37	26	32	35	130	1
RPP40	3	2	7		9	10	26		9	6	11	10	36	0.78	6	6	10	2	24		12	6	6	7	31		13	10	6	7	36
PNO1					2		2		2	4	4		10		3	4	4		11	0.75	1			2	3		4		2	4	10
KPNA4	3	3	6	10	16	14	46		19	14	14	13	60	1	18	18	16	13	65	1	13	6	7	13	39		26	42	19	16	103	1
BCL7A	3	1	5	4	11	11	31		5	9	6	12	32	0.81	5	9	4	8	26		5	6	10	5	26		6	4	10	9	29	0.75
UQCRFS1			1		3		4			3	2		5		4	3	3	2	12	0.99	1	3		1	5		2		5	3	10
INTS3	2	2	6	2	12	18	38		12	20	26	13	71	1	12	11	12	16	51	1	12	7	3	1	23		16	13	8	8	45	0.97
BRF1			2		5		7				4		4		5		2	2	9				1		1		3	4	4	2	13	0.99
ALX1			2		2		4		4	1	3	1	9		7	6	3	6	22	1				2	2		2	5	4	5	16	0.99
SLC39A14	1	1			4		4		5	5	8		18	0.75	6	3	3	2	14	0.99	4			4	8
ZBED4					2		2			4	5	5	14	0.75							2				2
ZC3H8						4	4			1	1	1	3		3	1	3	1	8		1		1	1	3		2	2	3	2	9	0.97
ORC6					2	4	6		2	4	2	2	10	0.97	4	2	2		8		1	2	1	2	6		6	4	2		12	0.74
ANKRD11	3	1	3	3	16	11	33		13	6	8	14	41	0.9	4	8	4	5	21		14	18	3	1	36		13	10	2	2	27
ZBTB48					2	2	4		1	1	1	3	6			2			2		4	1		2	7		6	6	5	1	18	0.75
C11orf84					7	3	10		6	1	4	4	15	0.75	4	4	3	1	12	0.75	1				1		8	4	5	1	18	0.75
ESCO2			1		5		6		2	1	2	2	7		3			2	5				2	2	4		5	4	4	4	17	1
SFR1					3		3		1	4	3		8		5	6	4	3	18	1			2		2		4	6	2	2	14	0.98
ZNF516					6		6		4	3	5	2	14	0.99	1	1	2		4			1		1	2		4	2	3	2	11	0.98
LCOR					1	4	5				3	1	4		1		2	4	7			2		3	5		6	6		7	19	0.75
FER			3	4			7																	2	2		4	3	7		14	0.75
ZNF691					4	1	5		5	6	5	4	20	1	5	4	2	5	16	0.99	2	4	3		9		7	15	4	6	32	1
ZHX2	1		1		7	5	13		11	13	9	8	41	1							7				7		3	6		4	13	0.75
EME1			2	6	2		10		3	2	5		10		8	4	2	4	18	0.99		2	3	2	7		12	15	14	15	56	1
MORC4					5	3	8		2	2	3	3	10	0.98										2	2
NOL12				4	3	2	9			1	4	1	6		5	3	3	4	15	1	2		4	2	8				6	3	9
PTF1A					3		3		3	3		3	9	0.75							4			2	6		2	2	2		6
C17orf61					2	4	6		1	2	5	4	12	0.74	3	4	4		11	0.75	2	4	4		10		4	4	5	4	17	1
FANCD2	1	1	3		11		14		6	7	10		23	0.75			4	1	5		6	6			12		4	10	6	4	24	1
GSG2					5	2	7		3	3	4	4	14	1	2				2		2	6	1	3	12		4	2	6	2	14	0.98
NKAP					7	1	8			2	8	4	14	0.74							3	2		3	8		7	4	4	3	18	1
POLR3A	1					6	6			3	6	7	16	0.75							7	8			15		1			1	2
PRC1	1				5		5			11	8	9	28	0.75	13	9	8	13	43	1	9	10			19		16	10	12	12	50	1
CDCA7L					8	4	12		3	1	2	5	11		3	2			5					2	2		3	2	3	5	13	0.99
RHBDD2					4		4		2	4	2	3	11	0.98		3		4	7		4	2			6		2	1	4	2	9
AASS	1										2		2		2		8	4	14	0.74							2	4	1		7
ACTB																		60	60								47	48	54	52	201	1
AEBP2									7	2	8	6	23	0.99													2	1	6	2	11
AK1	1	1								5	4	6	15	0.75			6	4	10		8	9			17		5	8	5	6	24	1
ALDH1B1	1															3	6	4	13	0.75									2	1	3
ATF1									3	4	5	2	14	0.99	6	3	2	3	14	0.99		1			1		3	1	5	4	13	0.75
ATF3	1				2		2																				4	4	7	8	23	1
ATP1B3	1								6	4			10		6		4	2	12	0.74		2			2		4	5		4	13	0.75
BCKDHB										2			2		3	4		5	12	0.75							3	2	3	3	11	0.99
BHLHA15			1	2	1		4		2		2		4		6	4	2	10	22	0.99							4	9	2		15	0.74
GCFC2					3	7	10		3	5	4	4	16	1				2	2			3			3		6	9		5	20	0.75
C12orf23	1	1							3	2			5		2		2	2	6								4	3	6	1	14	0.75
CCDC59	1									2	2	2	6		2	3		2	7								6	3	4	6	19	1
CCNE1										1			1		2	2	2	2	8	0.96									2	2	4
CDAN1															2	2	2	5	11	0.97	1	2	1		4		1	2	3	4	10
CGGBP1									2	3	2	2	9	0.97	4	2	2	3	11	0.98				2	2			4	2	5	11	0.74
CKS1B	1														3	5	5	5	18	1
CLK3	1											1	1				2	2	4					2	2		2	8		4	14	0.74
CMPK1	1	1													8	6	9		23	0.75			1		1		4	6	6	7	23	1
CREB1										3		6	9		3	2	2	3	10	0.98								2		2	4
DAP	1	1							1				1		2	6	4	6	18	0.99
DBT	1	1													4	5	6	7	22	1	2		4		6		2		3	2	7
DDB2					4	3	7		1	2	2		5		5	5	4	2	16	0.99							5	5	4	3	17	1
DHRS7B	1	1								1		2	3			5	5	6	16	0.75	3			3	6		2	6	6	4	18	0.99
DLAT	1								1		1		2		4	3	4	7	18	1	1				1					2	2
SATB2					8		8		6	7	10		23	0.75			2		2				2	3	5		1	3	5	2	11
DRAP1	1	1							5	4	3	6	18	1	6	2	2	6	16	0.98	2				2		6	3	9	7	25	1
DUS2L					2		2		2	1	2		5		2	6			8								5	3		3	11	0.75
EIF1									2				2														4	2	3	3	12	0.99
EIF1B	1														2	2	2	4	10	0.97				3	3
ERCC4	2	1	4	2	3	2	11		4	6	10	4	24	0.81	2	3	1		6								3	2	3		8
ERG															2			1	3								3	5	13	3	24	1
FBXO47					5		5				2		2			3		6	9		2			7	9		4	5	2	4	15	0.99
ESRRA	1	1			2		2		2		2		4														4	5		4	13	0.75
H3F3A	1		2		9	8	19		60	46	29	15	150		17	13	6	4	40				15	15	30		4	3	4	2	13	0.99
GALK1	3	3		2			2		4	6	5	3	18		8	9	8	7	32								12	8	16	13	49	0.86
GMEB2									2	3	3	2	10	0.98
GRSF1	1								2	2	3	3	10	0.98	2		2	4	8		5	3		2	10			1			1
CECR2					6	8	14		3		4	6	13	0.75	2				2		4				4		5	2	3	3	13	0.99
HADHB	1														2		4	9	15	0.74	2				2		2	2	5	4	13	0.98
HOXA5				2	4	2	8		4	3	2	2	11	0.98	1	1			2								1	1		2	4
HSPB1	1	1													3	1	3	4	11	0.75							4	1	6	3	14	0.75
JARID2	1								2	2	3	2	9	0.97				1	1
KIAA0101	2								4	2	1	2	9		4	3	8	6	21	0.85	1		2		3		5	7	6	4	22	0.9
KLF12	1				3		3		2	2	3	2	9	0.97	2	1	4		7										2	2	4
LEF1									7	3	8		18	0.75	4	4	6	4	18	1	5				5		3	2	5	5	15	0.99
LIN52									3	2	2	4	11	0.98		1			1								2	2	3		7
MAPK14																											4	3		3	10	0.75
MBOAT7	1											2	2		4	3	2	5	14	0.99	2		2		4		6		1	4	11
MDN1									4	2	4		10		2	3	5	3	13	0.99	2		3		5					2	2
SPTBN5			6	9			15								4	4		8	16	0.75	5				5
MYEF2	1	1							4	2	2		8		4	5	5	7	21	1							8	6	4	3	21	1
MYH11			4				4				5		5			5	4	3	12	0.75
ND1	1	1									2		2				2	3	5								1	3	5	7	16	0.75
NDUFA13	1	1													1	5	4	2	12	0.74								1	6	3	10
NDUFV2											2		2		4	3		4	11	0.75								3	5	1	9
NME4									2	6		5	13	0.74	2	4	4	2	12	0.98		1		2	3		2				2
PHF19										2		2	4														4	3	1	4	12	0.75
POLK	1	1			5		5		3	8	6	9	26	1	3	5			8								2	7			9
PRPF38B	1										1		1			2			2					4	4		4	6	2		12	0.74
PURB										2	2	3	7		4	2	4	3	13	0.99		1		5	6				1	3	4
PYCR1	1	1							2	4	2	3	11	0.98	2	4	1	2	9								2	2	3	2	9	0.97
GON4L					10		10		7	7	10	10	34	1		7		6	13		8		7		15		9	7			16
REPIN1									2	2	2	2	8	0.96	2	2	1	2	7		3		2	2	7		3	5	2	2	12	0.98
ZNF683					21	19	40			24	27	16	67	0.75	21	19	16	9	65	1				4	4		8		5	10	23	0.75
RRP36	1			2		3	5		5				5		5	6	3	3	17	1							4	3		6	13	0.75
SLC38A2	3	1			3		3		2	1	8	6	17		13	8	8	7	36	0.89							8	7	9	9	33	0.88
SMU1	1	1	1	3			4				1		1		2	5	5	7	19	0.99							3				3
TBL2										2			2		2	2	6	2	12	0.97							2		2	2	6
TBP	1								3	2			5		3		2	2	7					2	2		2	2	2	2	8	0.97
TCEANC2	1	1			4		4			3		3	6		6	9	10	4	29	1							4		3	1	8
TFAM	1	1							1	1		1	3		2	5	7	4	18	0.99			2	1	3				2	3	5
TIAL1										4		1	5					4	4			2			2		4	3	3	6	16	1
UBE2T	2	2	3	1		5	9		7	7	7	9	30	0.87	15	11	10	8	44	0.98							7	10	9	8	34	0.94
UTP11L									1		2		3														4	5	3		12	0.75
ZKSCAN1	1								5	1	3	6	15	0.75				4	4									6		4	10
ZNF250															1	1			2								2	2	3	2	9	0.97
ZNF420				1	3	1	5		2	2	2	2	8	0.96	1	1		1	3								3	2	2	2	9	0.97
ZNF740												1	1		3	2	1	2	8								7	5		3	15	0.75
