# Supplementary material for: Oncohistone interactome profiling uncovers contrasting oncogenic mechanisms and identifies potential therapeutic targets in high grade glioma
Source: Acta Neuropathol. 2022 Sep 7;144(5):1027–48. doi: 10.1007/s00401-022-02489-2 (PMC9547787; doi:10.1007/s00401-022-02489-2)
Supplement: Supplementary file 3 — Supplementary file3 (XLSX 11 KB) [file 401_2022_2489_MOESM3_ESM.xlsx]

## Sheet: Plasmids
Plasmid	Source	Catalogue #
pCDH-CMV-MCS-EF1α-hygro	SystemBioscience	CD511B-1
pCDH-CMV-MCS-EF1α-hygro-H3F3A	This paper
pCDH-CMV-MCS-EF1α-hygro-HIST1H3B	This paper
pCDH-CMV-MCS-EF1α-hygro-H3F3A-K27M	This paper
pCDH-CMV-MCS-EF1α-hygro-H3F3A-G34R	This paper
pCDH-CMV-MCS-EF1α-hygro-HIST1H3B-K27M	This paper
pCDH-CMV-MCS-EF1α-hygro-H3F3A-K9M	This paper
pCDH-CMV-MCS-EF1α-hygro-H3F3A-K9M/K27M	This paper
psPAX	Addgene	12260
pMD2.G	Addgene	12259
pcDNA5-FLAG-BirA*	Gupta et al., 2015
pcDNA5-FLAG-BirA*-H3F3A	This paper
pcDNA5-FLAG-BirA*-HIST1H3B	This paper
pcDNA5-FLAG-BirA*-H3F3A-K27M	This paper
pcDNA5-FLAG-BirA*-H3F3A-G34R	This paper
pcDNA5-FLAG-BirA*-HIST1H3B-K27M	This paper
shRNA: control	Sigma	SCH002
shRNA: SUV39H1 A1	Sigma	TRCN0000275372
shRNA: SUV39H1 A2	Sigma	TRCN0000275323
shRNA: PRDM2 A9	Sigma	TRCN0000230071
shRNA: PRDM2 A10	Sigma	TRCN0000218523
shRNA: SETDB1 A11	Sigma	TRCN0000276105
shRNA: SETDB1 A12	Sigma	TRCN0000276103
shRNA: SUV39H2 B7	Sigma	TRCN0000006938
shRNA: SUV39H2 B8	Sigma	TRCN0000011057
shRNA: EHMT1 B9	Sigma	TRCN0000229326
shRNA: EHMT1 B10	Sigma	TRCN0000229325
shRNA: EHMT2 B11	Sigma	TRCN0000115670
shRNA: EHMT2 B12	Sigma	TRCN0000115671
pET3a	Campos et al., 2015
pET3a-H3-H3F3A	This paper
pET3a-H3-H3F3A-K27M	This paper
pET3a-H3-H3F3A-G34R	This paper
pDest_pACE1
pACE1_SUV39H2	This paper
pLenti6-MK1-EHMT2-V5	AddGene	31113
pFastBac	Thermo	10360014
pFastBac_EHMT2	This paper

## Sheet: Primers
HIST1H3B_f	ACCTCCATAGAAGATTCTAGAGCCACCATGGCTCGTACTAAACAGACAG
HIST1H3B_r	GTCGTCCTTGTAGTCGGATCCCGCTCTTTCTCCGCGAATGC
H3F3A_f	ACCTCCATAGAAGATTCTAGAGCCACCATGGCTCGTACAAAGCAGACTG
H3F3A_r	GTCGTCCTTGTAGTCGGATCCAGCACGTTCTCCGCGTATGC
H3F3A_K9M_f	ACTGCCCGCAtgTCCACCGGTG
H3F3A_K9M_r	CTGCTTTGTACGAGCCAT
pACE1_SUV39H2_f:vector	GCAGAGGTTACCTCAACTGATACCC AACTTTCTTGTACAAAGTGGT
pACE1_SUV39H2_r:vector	TCGGCCCCGACCGCCGCCATGGTG CCAACTTTTTTGTACAAAC
pACE1_SUV39H2_f:insert	TGTACAAAAAAGTTGGCACCATGGC GGCGGTCGG
pACE1_SUV39H2_r:insert	TTGTACAAGAAAGTTGGGTATCAG TTGAGGTAACCTCTGCAAGT
pFastBac_EHMT2_f	CCGGAACCGGTAGCGGTACCATGGC GGCGGCGGCGGGA
pFastBac_EHMT2_r	GATGTCTGCAGAATTCTCATGTGTT GACAGGGGGCA
