# Supplementary material for: Oncohistone interactome profiling uncovers contrasting oncogenic mechanisms and identifies potential therapeutic targets in high grade glioma
Source: Acta Neuropathol. 2022 Sep 7;144(5):1027–48. doi: 10.1007/s00401-022-02489-2 (PMC9547787; doi:10.1007/s00401-022-02489-2)
Supplement: Supplementary file 4 — Supplementary file4 (XLSX 9 KB) [file 401_2022_2489_MOESM4_ESM.xlsx]

## Sheet: Antibodies
Antibody	Source	Catalogue #
H3.3G34R	RevMAb Biosciences	31-1120-00
TFAM	Cell Signaling	NBP2-19437
H3.3	Abcam	ab176840
HA	BioLegend	901501
6xHis	Thermo	MA1-135
FLAG	Sigma	F1804
H3	Cell Signaling	D1H2
DNMT1	Abcam	ab188453
SUV39H1	Cell Signaling	8729
SUV39H2	Abcam	ab190870
EHMT2	Cell Signaling	3306
H3K27me3	Millipore	07-449
H3K9me3	Abcam	ab8898
Actin	Sigma	A2066
H4	Abcam	ab17036
Strep II Tag	Novus Biologicals	NBP2-43719
g-H2AX	Millipore	07-627
EZH2	Cell Signaling	5246
NSD1	Thermo	MA5-18314
H3K4me3	Cell Signaling	9751
H3K36me3		ab9050
